# Supplementary material for: SMAD3 and FTO are involved in miR-5581-3p-mediated inhibition of cell migration and proliferation in bladder cancer
Source: Cell Death Discov. 2022 Apr 13;8:199. doi: 10.1038/s41420-022-01010-8 (PMC9007965; doi:10.1038/s41420-022-01010-8)
Supplement: Supplementary file 3 — Table S2 [file 41420_2022_1010_MOESM3_ESM.xlsx]

## Sheet: Sheet1
gene_id	gene_name	transcript_id	GO	KEGG	KO_ENTRY	EC	Description	trans_type	FPKM.miR1	FPKM.miR2	FPKM.miR3	FPKM.NC1	FPKM.NC2	FPKM.NC3	fc	log2(fc)	pval	qval	regulation	significant
ENSG00000023608	SNAPC1	ENST00000216294	GO:0000995(RNA polymerase III general transcription initiation factor activity);GO:0003677(DNA binding);GO:0005515(protein binding);GO:0005634(nucleus);GO:0005654(nucleoplasm);GO:0005730(nucleolus);GO:0016251(RNA polymerase II general transcription initiation factor activity);GO:0019185(snRNA-activating protein complex);GO:0042795(snRNA transcription by RNA polymerase II);GO:0042796(snRNA transcr…	NA	K15208	NA	small nuclear RNA activating complex polypeptide 1 [Source:HGNC Symbol;Acc:HGNC:11134]	protein_coding	29.9043	34.5402	32.3591	3.21094	3.34841	3.65447	9.47771	3.24454	1.15586e-74	1.68744e-70	up	yes
ENSG00000100292	HMOX1	ENST00000481190;ENST00000216117;ENST00000494998;ENST00000412893	GO:0001525(angiogenesis);GO:0001666(response to hypoxia);GO:0001935(endothelial cell proliferation);GO:0002246(wound healing involved in inflammatory response);GO:0002686(negative regulation of leukocyte migration);GO:0004392(heme oxygenase (decyclizing) activity);GO:0004630(phospholipase D activity);GO:0005198(structural molecule activity);GO:0005515(protein binding);GO:0005615(extracellular spa…	00860(Porphyrin and chlorophyll metabolism);04066(HIF-1 signaling pathway);04216(Ferroptosis);04978(Mineral absorption);05200(Pathways in cancer);05206(MicroRNAs in cancer);05225(Hepatocellular carcinoma);05418(Fluid shear stress and atherosclerosis);05418(Fluid shear stress and atherosclerosis)	K00510	EC:1.14.14.18	heme oxygenase 1 [Source:HGNC Symbol;Acc:HGNC:5013]	retained_intron;protein_coding	519.089	639.495	563.079	108.083	112.174	106.492	5.26907	2.39755	2.47061e-62	1.80342e-58	up	yes
ENSG00000116717	GADD45A	ENST00000370986;ENST00000460575;ENST00000370985;ENST00000484245;ENST00000617962;ENST00000648742;ENST00000650283	GO:0000079(regulation of cyclin-dependent protein serine/threonine kinase activity);GO:0000122(negative regulation of transcription by RNA polymerase II);GO:0000185(activation of MAPKKK activity);GO:0005515(protein binding);GO:0005634(nucleus);GO:0005654(nucleoplasm);GO:0005737(cytoplasm);GO:0006281(DNA repair);GO:0006469(negative regulation of protein kinase activity);GO:0006915(apoptotic proces…	04010(MAPK signaling pathway);04068(FoxO signaling pathway);04110(Cell cycle);04115(p53 signaling pathway);04210(Apoptosis);04218(Cellular senescence);05169(Epstein-Barr virus infection);05200(Pathways in cancer);05202(Transcriptional misregulation in cancer);05210(Colorectal cancer);05212(Pancreatic cancer);05213(Endometrial cancer);05214(Glioma);05216(Thyroid cancer);05217(Basal cell carcinoma)…	NA	NA	growth arrest and DNA damage inducible alpha [Source:HGNC Symbol;Acc:HGNC:4095]	protein_coding;retained_intron	112.599	135.04	115.981	19.6345	25.6717	18.5343	5.69577	2.50989	2.05954e-50	1.00224e-46	up	yes
ENSG00000275216	AL161431	ENST00000618966;ENST00000649017	NA	NA	NA	NA	novel transcript	lncRNA	21.3601	22.7391	22.1607	75.5758	82.9048	74.979	0.283817	-1.81697	1.69722e-41	6.19442e-38	down	yes
ENSG00000130638	ATXN10	ENST00000252934;ENST00000493643;ENST00000640901;ENST00000451241;ENST00000402380;ENST00000483549;ENST00000464482;ENST00000498009;ENST00000435026;ENST00000476998;ENST00000381061;ENST00000470722	GO:0005515(protein binding);GO:0005615(extracellular space);GO:0005737(cytoplasm);GO:0005829(cytosol);GO:0005886(plasma membrane);GO:0007399(nervous system development);GO:0016020(membrane);GO:0019899(enzyme binding);GO:0030425(dendrite);GO:0031175(neuron projection development);GO:0042802(identical protein binding);GO:0043025(neuronal cell body);GO:0048471(perinuclear region of cytoplasm);GO:006…	NA	K19323	NA	ataxin 10 [Source:HGNC Symbol;Acc:HGNC:10549]	protein_coding;processed_transcript;retained_intron	19.2676	17.9954	18.1558	5.09535	5.27557	5.15335	3.56982	1.83585	2.06506e-33	6.02956e-30	up	yes
ENSG00000166920	C15orf48	ENST00000396650;ENST00000344300;ENST00000558435;ENST00000558632	GO:0004129(cytochrome-c oxidase activity);GO:0005634(nucleus);GO:0005751(mitochondrial respiratory chain complex IV);GO:0009617(response to bacterium);GO:0016020(membrane);GO:0016021(integral component of membrane);GO:0022900(electron transport chain);GO:1902600(proton transmembrane transport);GO:1902600(proton transmembrane transport)	NA	NA	NA	chromosome 15 open reading frame 48 [Source:HGNC Symbol;Acc:HGNC:29898]	protein_coding;retained_intron	8.31423	9.96044	10.3929	40.1772	43.4805	43.3237	0.225762	-2.14713	6.6749e-33	1.62411e-29	down	yes
ENSG00000168003	SLC3A2	ENST00000537508;ENST00000338663;ENST00000377890;ENST00000542793;ENST00000377891;ENST00000377889;ENST00000535296;ENST00000541425;ENST00000538682;ENST00000536981;ENST00000546312;ENST00000539891;ENST00000542922;ENST00000535768;ENST00000541372;ENST00000541649;ENST00000539507;ENST00000537839;ENST00000544377;ENST00000539458;ENST00000457660;ENST00000538084;ENST00000546253	GO:0003723(RNA binding);GO:0003725(double-stranded RNA binding);GO:0003824(catalytic activity);GO:0005432(calcium:sodium antiporter activity);GO:0005515(protein binding);GO:0005654(nucleoplasm);GO:0005764(lysosome);GO:0005765(lysosomal membrane);GO:0005829(cytosol);GO:0005886(plasma membrane);GO:0005975(carbohydrate metabolic process);GO:0006816(calcium ion transport);GO:0006865(amino acid transp…	04150(mTOR signaling pathway);04216(Ferroptosis);04974(Protein digestion and absorption);04974(Protein digestion and absorption)	K06519	NA	solute carrier family 3 member 2 [Source:HGNC Symbol;Acc:HGNC:11026]	processed_transcript;protein_coding;retained_intron;nonsense_mediated_decay	45.0618	51.7389	54.3806	17.2689	14.3694	13.7634	3.32986	1.73546	4.30147e-30	8.97102e-27	up	yes
ENSG00000100867	DHRS2	ENST00000250383;ENST00000611765;ENST00000556701;ENST00000553896;ENST00000557535;ENST00000556729;ENST00000556550;ENST00000344777;ENST00000553600;ENST00000432832	GO:0004090(carbonyl reductase (NADPH) activity);GO:0005515(protein binding);GO:0005634(nucleus);GO:0005635(nuclear envelope);GO:0005654(nucleoplasm);GO:0005737(cytoplasm);GO:0005739(mitochondrion);GO:0005759(mitochondrial matrix);GO:0008207(C21-steroid hormone metabolic process);GO:0008285(negative regulation of cell population proliferation);GO:0009636(response to toxic substance);GO:0016491(oxi…	NA	K11164	EC:1.1.-.-	dehydrogenase/reductase 2 [Source:HGNC Symbol;Acc:HGNC:18349]	protein_coding;retained_intron;processed_transcript	1.23249	1.62279	1.67858	0.0437914	0.0314306	0.0915794	27.1812	4.76454	4.29474e-29	7.83736e-26	up	yes
ENSG00000177410	ZFAS1	ENST00000371743;ENST00000458653;ENST00000441722;ENST00000326677;ENST00000667889;ENST00000450535;ENST00000428008;ENST00000417721;ENST00000623640;ENST00000663883;ENST00000652916;ENST00000659056;ENST00000618800;ENST00000620594	NA	NA	NA	NA	ZNFX1 antisense RNA 1 [Source:HGNC Symbol;Acc:HGNC:33101]	lncRNA;retained_intron	32.6545	34.3383	29.5062	11.4221	11.0893	10.9472	2.88413	1.52814	1.47319e-28	2.38967e-25	up	yes
ENSG00000167552	TUBA1A	ENST00000550767;ENST00000301071;ENST00000295766;ENST00000550811;ENST00000546918;ENST00000548363;ENST00000552924;ENST00000550254;ENST00000547939	GO:0000086(G2/M transition of mitotic cell cycle);GO:0000166(nucleotide binding);GO:0000226(microtubule cytoskeleton organization);GO:0000278(mitotic cell cycle);GO:0003924(GTPase activity);GO:0005198(structural molecule activity);GO:0005200(structural constituent of cytoskeleton);GO:0005515(protein binding);GO:0005525(GTP binding);GO:0005634(nucleus);GO:0005737(cytoplasm);GO:0005829(cytosol);GO:…	04145(Phagosome);04210(Apoptosis);04530(Tight junction);04540(Gap junction);05130(Pathogenic Escherichia coli infection);05130(Pathogenic Escherichia coli infection)	K07374	NA	tubulin alpha 1a [Source:HGNC Symbol;Acc:HGNC:20766]	protein_coding;retained_intron	67.8294	70.4047	71.6146	24.79	24.6538	25.7076	2.79234	1.48148	3.12224e-28	4.55815e-25	up	yes
ENSG00000145934	TENM2	ENST00000519204;ENST00000520394;ENST00000521126;ENST00000517941;ENST00000518659;ENST00000522488;ENST00000520393;ENST00000517586;ENST00000518693	GO:0000122(negative regulation of transcription by RNA polymerase II);GO:0005509(calcium ion binding);GO:0005634(nucleus);GO:0005783(endoplasmic reticulum);GO:0005794(Golgi apparatus);GO:0005886(plasma membrane);GO:0005887(integral component of plasma membrane);GO:0007155(cell adhesion);GO:0007157(heterophilic cell-cell adhesion via plasma membrane cell adhesion molecules);GO:0007165(signal trans…	NA	NA	NA	teneurin transmembrane protein 2 [Source:HGNC Symbol;Acc:HGNC:29943]	protein_coding;retained_intron;processed_transcript	15.9179	16.3318	14.481	5.42747	5.19671	6.12663	2.78975	1.48014	7.84497e-26	1.04117e-22	up	yes
ENSG00000149968	MMP3	ENST00000299855;ENST00000434103;ENST00000524478	GO:0004175(endopeptidase activity);GO:0004222(metalloendopeptidase activity);GO:0004252(serine-type endopeptidase activity);GO:0005515(protein binding);GO:0005576(extracellular region);GO:0005615(extracellular space);GO:0006508(proteolysis);GO:0008233(peptidase activity);GO:0008237(metallopeptidase activity);GO:0008270(zinc ion binding);GO:0010727(negative regulation of hydrogen peroxide metaboli…	04657(IL-17 signaling pathway);04668(TNF signaling pathway);05202(Transcriptional misregulation in cancer);05215(Prostate cancer);05323(Rheumatoid arthritis);05323(Rheumatoid arthritis)	K01394	EC:3.4.24.17	matrix metallopeptidase 3 [Source:HGNC Symbol;Acc:HGNC:7173]	protein_coding;nonsense_mediated_decay	5.99913	7.67864	5.30708	0.45679	0.553979	0.645388	11.4632	3.51894	8.9736e-26	1.09171e-22	up	yes
ENSG00000234231	ANAPC1P4	ENST00000427434	NA	NA	NA	NA	ANAPC1 pseudogene 4 [Source:HGNC Symbol;Acc:HGNC:54710]	transcribed_unprocessed_pseudogene	1.74279	2.88554	2.56084	0.0001	0.01114	0.061147	99.3157	6.63395	1.06448e-25	1.19542e-22	up	yes
ENSG00000085449	WDFY1	ENST00000233055;ENST00000483061;ENST00000462702;ENST00000429915;ENST00000491453;ENST00000493001	GO:0005515(protein binding);GO:0005545(1-phosphatidylinositol binding);GO:0005634(nucleus);GO:0005768(endosome);GO:0005769(early endosome);GO:0005829(cytosol);GO:0008270(zinc ion binding);GO:0034141(positive regulation of toll-like receptor 3 signaling pathway);GO:0034145(positive regulation of toll-like receptor 4 signaling pathway);GO:0046872(metal ion binding);GO:0046872(metal ion binding)	NA	K23299	NA	WD repeat and FYVE domain containing 1 [Source:HGNC Symbol;Acc:HGNC:20451]	protein_coding;retained_intron;processed_transcript	12.1554	12.9706	12.4572	3.9804	3.57406	4.02096	3.2468	1.69902	1.97131e-24	2.05565e-21	up	yes
ENSG00000164949	GEM	ENST00000297596;ENST00000396194;ENST00000521817;ENST00000523433;ENST00000523660	GO:0000166(nucleotide binding);GO:0000278(mitotic cell cycle);GO:0000287(magnesium ion binding);GO:0003924(GTPase activity);GO:0005246(calcium channel regulator activity);GO:0005515(protein binding);GO:0005516(calmodulin binding);GO:0005525(GTP binding);GO:0005634(nucleus);GO:0005886(plasma membrane);GO:0006955(immune response);GO:0007165(signal transduction);GO:0007166(cell surface receptor sign…	NA	NA	NA	GTP binding protein overexpressed in skeletal muscle [Source:HGNC Symbol;Acc:HGNC:4234]	protein_coding;retained_intron	34.4608	39.8439	45.7704	12.9986	13.598	12.2648	3.08983	1.62753	7.04604e-24	6.85768e-21	up	yes
ENSG00000189060	H1-0	ENST00000340857	GO:0000122(negative regulation of transcription by RNA polymerase II);GO:0000786(nucleosome);GO:0000790(nuclear chromatin);GO:0003677(DNA binding);GO:0003680(AT DNA binding);GO:0003690(double-stranded DNA binding);GO:0003723(RNA binding);GO:0005515(protein binding);GO:0005634(nucleus);GO:0005654(nucleoplasm);GO:0005694(chromosome);GO:0005719(nuclear euchromatin);GO:0005794(Golgi apparatus);GO:000…	NA	K11275	NA	H1.0 linker histone [Source:HGNC Symbol;Acc:HGNC:4714]	protein_coding	35.2507	37.7812	36.0898	11.8741	12.5125	12.6912	2.94305	1.55731	8.53931e-24	7.79159e-21	up	yes
ENSG00000134013	LOXL2	ENST00000389131;ENST00000519243;ENST00000524168;ENST00000524075;ENST00000524144;ENST00000518472;ENST00000518878;ENST00000523833;ENST00000522446;ENST00000520617;ENST00000518083;ENST00000520871;ENST00000520925;ENST00000519809;ENST00000520349	GO:0000122(negative regulation of transcription by RNA polymerase II);GO:0000785(chromatin);GO:0001666(response to hypoxia);GO:0001837(epithelial to mesenchymal transition);GO:0001935(endothelial cell proliferation);GO:0002040(sprouting angiogenesis);GO:0004720(protein-lysine 6-oxidase activity);GO:0005044(scavenger receptor activity);GO:0005507(copper ion binding);GO:0005509(calcium ion binding)…	NA	K00280	EC:1.4.3.-	lysyl oxidase like 2 [Source:HGNC Symbol;Acc:HGNC:6666]	protein_coding;retained_intron;processed_transcript;nonsense_mediated_decay	42.7108	35.9514	39.8042	13.603	13.8967	16.0595	2.71966	1.44343	1.42709e-23	1.22554e-20	up	yes
ENSG00000087074	PPP1R15A	ENST00000200453;ENST00000600406	GO:0000164(protein phosphatase type 1 complex);GO:0005515(protein binding);GO:0005737(cytoplasm);GO:0005739(mitochondrion);GO:0005741(mitochondrial outer membrane);GO:0005783(endoplasmic reticulum);GO:0005789(endoplasmic reticulum membrane);GO:0005794(Golgi apparatus);GO:0005829(cytosol);GO:0006417(regulation of translation);GO:0006915(apoptotic process);GO:0006974(cellular response to DNA damage…	04141(Protein processing in endoplasmic reticulum);04141(Protein processing in endoplasmic reticulum)	K14019	NA	protein phosphatase 1 regulatory subunit 15A [Source:HGNC Symbol;Acc:HGNC:14375]	protein_coding	89.168	101.408	94.6071	36.0584	39.0999	32.6646	2.64493	1.40323	3.46812e-23	2.81284e-20	up	yes
ENSG00000112972	HMGCS1	ENST00000325110;ENST00000507004;ENST00000514610;ENST00000508319;ENST00000507293;ENST00000433297;ENST00000511774	GO:0001889(liver development);GO:0003824(catalytic activity);GO:0004421(hydroxymethylglutaryl-CoA synthase activity);GO:0005737(cytoplasm);GO:0005829(cytosol);GO:0006084(acetyl-CoA metabolic process);GO:0006629(lipid metabolic process);GO:0006694(steroid biosynthetic process);GO:0006695(cholesterol biosynthetic process);GO:0007420(brain development);GO:0008144(drug binding);GO:0008202(steroid met…	00072(Synthesis and degradation of ketone bodies);00280(Valine, leucine and isoleucine degradation);00650(Butanoate metabolism);00900(Terpenoid backbone biosynthesis);00900(Terpenoid backbone biosynthesis)	K01641	EC:2.3.3.10	3-hydroxy-3-methylglutaryl-CoA synthase 1 [Source:HGNC Symbol;Acc:HGNC:5007]	protein_coding;retained_intron	12.0289	8.95413	13.2263	34.8644	33.1976	34.8503	0.332412	-1.58895	4.17612e-23	3.2088e-20	down	yes
ENSG00000239264	TXNDC5	ENST00000460138;ENST00000379757;ENST00000475802;ENST00000469459;ENST00000473453	GO:0003756(protein disulfide isomerase activity);GO:0005515(protein binding);GO:0005576(extracellular region);GO:0005783(endoplasmic reticulum);GO:0005788(endoplasmic reticulum lumen);GO:0035578(azurophil granule lumen);GO:0043066(negative regulation of apoptotic process);GO:0043202(lysosomal lumen);GO:0043277(apoptotic cell clearance);GO:0043312(neutrophil degranulation);GO:0045454(cell redox ho…	04141(Protein processing in endoplasmic reticulum);04141(Protein processing in endoplasmic reticulum)	K13984	NA	thioredoxin domain containing 5 [Source:HGNC Symbol;Acc:HGNC:21073]	retained_intron;protein_coding	126.645	126.616	130.378	48.7344	51.3625	54.9771	2.47391	1.30679	5.81439e-23	4.24421e-20	up	yes
ENSG00000137962	ARHGAP29	ENST00000260526;ENST00000482481;ENST00000370217;ENST00000546444;ENST00000552844	GO:0005096(GTPase activator activity);GO:0005737(cytoplasm);GO:0005829(cytosol);GO:0007165(signal transduction);GO:0007266(Rho protein signal transduction);GO:0030165(PDZ domain binding);GO:0032991(protein-containing complex);GO:0035556(intracellular signal transduction);GO:0043547(positive regulation of GTPase activity);GO:0046872(metal ion binding);GO:0051056(regulation of small GTPase mediated…	NA	NA	NA	Rho GTPase activating protein 29 [Source:HGNC Symbol;Acc:HGNC:30207]	protein_coding;processed_transcript;retained_intron;nonsense_mediated_decay	6.25442	6.75543	6.17374	2.15927	2.28811	2.64535	2.70469	1.43546	1.51233e-22	1.02625e-19	up	yes
ENSG00000110917	MLEC	ENST00000412616;ENST00000228506;ENST00000535656;ENST00000535413;ENST00000545525	GO:0005515(protein binding);GO:0005783(endoplasmic reticulum);GO:0005789(endoplasmic reticulum membrane);GO:0005886(plasma membrane);GO:0005975(carbohydrate metabolic process);GO:0006457(protein folding);GO:0016020(membrane);GO:0016021(integral component of membrane);GO:0019899(enzyme binding);GO:0030246(carbohydrate binding);GO:0035579(specific granule membrane);GO:0043312(neutrophil degranulati…	NA	NA	NA	malectin [Source:HGNC Symbol;Acc:HGNC:28973]	protein_coding;processed_transcript	26.3679	25.5078	26.3259	10.365	10.5272	8.86557	2.62794	1.39393	1.54652e-22	1.02625e-19	up	yes
ENSG00000196937	FAM3C	ENST00000359943;ENST00000412653;ENST00000474082;ENST00000426156;ENST00000497622	GO:0002576(platelet degranulation);GO:0005125(cytokine activity);GO:0005515(protein binding);GO:0005576(extracellular region);GO:0005794(Golgi apparatus);GO:0007165(signal transduction);GO:0007275(multicellular organism development);GO:0008150(biological_process);GO:0031089(platelet dense granule lumen);GO:0031410(cytoplasmic vesicle);GO:0045721(negative regulation of gluconeogenesis);GO:0070062(…	NA	NA	NA	FAM3 metabolism regulating signaling molecule C [Source:HGNC Symbol;Acc:HGNC:18664]	protein_coding;retained_intron	21.8596	21.0352	20.5506	7.69876	6.54628	6.01876	3.13097	1.64661	7.79037e-22	4.94486e-19	up	yes
ENSG00000251349	MSANTD3-TMEFF1	ENST00000502978	GO:0005515(protein binding);GO:0016020(membrane);GO:0016021(integral component of membrane)	NA	NA	NA	MSANTD3-TMEFF1 readthrough [Source:HGNC Symbol;Acc:HGNC:38838]	protein_coding	14.5545	15.9245	16.6142	3.95631	3.65954	4.35679	3.93339	1.97577	3.86214e-21	2.34931e-18	up	yes
ENSG00000122786	CALD1	ENST00000466704;ENST00000482470;ENST00000422748;ENST00000361901;ENST00000361675;ENST00000424922;ENST00000393118;ENST00000454108;ENST00000480638;ENST00000462181;ENST00000475772;ENST00000430085;ENST00000417172;ENST00000498254;ENST00000495522;ENST00000443197;ENST00000436461;ENST00000489019;ENST00000435928;ENST00000473714;ENST00000478075;ENST00000496024;ENST00000472096;ENST00000445569	GO:0003779(actin binding);GO:0005515(protein binding);GO:0005516(calmodulin binding);GO:0005523(tropomyosin binding);GO:0005737(cytoplasm);GO:0005829(cytosol);GO:0005856(cytoskeleton);GO:0005886(plasma membrane);GO:0006936(muscle contraction);GO:0015629(actin cytoskeleton);GO:0016020(membrane);GO:0017022(myosin binding);GO:0030016(myofibril);GO:0030478(actin cap);GO:0045296(cadherin binding);GO:0…	04270(Vascular smooth muscle contraction);04270(Vascular smooth muscle contraction)	NA	NA	caldesmon 1 [Source:HGNC Symbol;Acc:HGNC:1441]	protein_coding;retained_intron;processed_transcript;nonsense_mediated_decay	22.3509	24.0163	20.3489	59.2516	48.8321	54.6513	0.409967	-1.28642	1.60732e-20	9.38609e-18	down	yes
ENSG00000186298	PPP1CC	ENST00000546904;ENST00000546933;ENST00000551676;ENST00000335007;ENST00000550991;ENST00000340766;ENST00000553024;ENST00000551582;ENST00000620030;ENST00000551690;ENST00000550261	GO:0000164(protein phosphatase type 1 complex);GO:0000775(chromosome, centromeric region);GO:0000776(kinetochore);GO:0000777(condensed chromosome kinetochore);GO:0000784(nuclear chromosome, telomeric region);GO:0003723(RNA binding);GO:0004721(phosphoprotein phosphatase activity);GO:0004722(protein serine/threonine phosphatase activity);GO:0005515(protein binding);GO:0005521(lamin binding);GO:0005…	03015(mRNA surveillance pathway);04022(cGMP-PKG signaling pathway);04024(cAMP signaling pathway);04114(Oocyte meiosis);04218(Cellular senescence);04261(Adrenergic signaling in cardiomyocytes);04270(Vascular smooth muscle contraction);04390(Hippo signaling pathway);04510(Focal adhesion);04611(Platelet activation);04720(Long-term potentiation);04728(Dopaminergic synapse);04750(Inflammatory mediator…	NA	NA	protein phosphatase 1 catalytic subunit gamma [Source:HGNC Symbol;Acc:HGNC:9283]	retained_intron;protein_coding;non_stop_decay;processed_transcript;nonsense_mediated_decay	23.4012	24.358	22.7335	9.66773	9.88653	10.1368	2.37421	1.24745	2.00229e-20	1.12429e-17	up	yes
ENSG00000196756	SNHG17	ENST00000456953;ENST00000666268;ENST00000659400;ENST00000663540;ENST00000665735;ENST00000665440;ENST00000660885;ENST00000664073;ENST00000654183;ENST00000655520;ENST00000668054;ENST00000661252;ENST00000449469;ENST00000654389;ENST00000656023;ENST00000658051;ENST00000668042;ENST00000653753;ENST00000662572;ENST00000664626;ENST00000656320;ENST00000666806;ENST00000413755;ENST00000667282;ENST00000654008…	NA	NA	NA	NA	small nucleolar RNA host gene 17 [Source:HGNC Symbol;Acc:HGNC:48600]	lncRNA;retained_intron	3.87159	4.30762	4.196	1.30004	1.11268	1.34484	3.29341	1.71958	2.10943e-20	1.14057e-17	up	yes
ENSG00000171488	LRRC8C	ENST00000370454;ENST00000479252;ENST00000482063;ENST00000416805	GO:0005225(volume-sensitive anion channel activity);GO:0005515(protein binding);GO:0005737(cytoplasm);GO:0005783(endoplasmic reticulum);GO:0005789(endoplasmic reticulum membrane);GO:0005886(plasma membrane);GO:0005887(integral component of plasma membrane);GO:0006811(ion transport);GO:0015698(inorganic anion transport);GO:0015734(taurine transport);GO:0015810(aspartate transmembrane transport);GO…	NA	K22038	NA	leucine rich repeat containing 8 VRAC subunit C [Source:HGNC Symbol;Acc:HGNC:25075]	protein_coding;processed_transcript;nonsense_mediated_decay	7.03553	7.35248	7.44355	2.83881	2.53329	2.76855	2.68179	1.4232	2.41689e-20	1.26015e-17	up	yes
ENSG00000197930	ERO1A	ENST00000395686;ENST00000556358;ENST00000554019;ENST00000553714;ENST00000555069;ENST00000629528;ENST00000557178;ENST00000554251;ENST00000556223;ENST00000556039;ENST00000556769	GO:0003756(protein disulfide isomerase activity);GO:0005515(protein binding);GO:0005783(endoplasmic reticulum);GO:0005788(endoplasmic reticulum lumen);GO:0005789(endoplasmic reticulum membrane);GO:0006457(protein folding);GO:0006464(cellular protein modification process);GO:0006915(apoptotic process);GO:0009266(response to temperature stimulus);GO:0010260(animal organ senescence);GO:0015035(prote…	04141(Protein processing in endoplasmic reticulum);05110(Vibrio cholerae infection);05110(Vibrio cholerae infection)	K10950	EC:1.8.4.-	endoplasmic reticulum oxidoreductase 1 alpha [Source:HGNC Symbol;Acc:HGNC:13280]	protein_coding;nonsense_mediated_decay;retained_intron	15.1556	14.9762	13.9006	5.66747	6.2372	5.58725	2.5173	1.33188	3.23786e-20	1.62999e-17	up	yes
ENSG00000100219	XBP1	ENST00000405219;ENST00000344347;ENST00000216037;ENST00000484256;ENST00000403532;ENST00000482720;ENST00000611155	GO:0000977(RNA polymerase II regulatory region sequence-specific DNA binding);GO:0000978(RNA polymerase II cis-regulatory region sequence-specific DNA binding);GO:0000981(DNA-binding transcription factor activity, RNA polymerase II-specific);GO:0000987(cis-regulatory region sequence-specific DNA binding);GO:0001525(angiogenesis);GO:0001889(liver development);GO:0001935(endothelial cell proliferat…	04141(Protein processing in endoplasmic reticulum);04932(Non-alcoholic fatty liver disease (NAFLD));04932(Non-alcoholic fatty liver disease (NAFLD))	K09027	NA	X-box binding protein 1 [Source:HGNC Symbol;Acc:HGNC:12801]	protein_coding;retained_intron	25.1081	21.5896	17.1334	6.08991	6.63939	6.16079	3.37907	1.75663	3.79313e-20	1.84587e-17	up	yes
ENSG00000154734	ADAMTS1	ENST00000464589;ENST00000284984;ENST00000517777;ENST00000492656;ENST00000517452;ENST00000451462	GO:0001542(ovulation from ovarian follicle);GO:0001822(kidney development);GO:0004222(metalloendopeptidase activity);GO:0005515(protein binding);GO:0005576(extracellular region);GO:0005604(basement membrane);GO:0006508(proteolysis);GO:0007229(integrin-mediated signaling pathway);GO:0008201(heparin binding);GO:0008233(peptidase activity);GO:0008237(metallopeptidase activity);GO:0008270(zinc ion bi…	NA	K08617	EC:3.4.24.-	ADAM metallopeptidase with thrombospondin type 1 motif 1 [Source:HGNC Symbol;Acc:HGNC:217]	retained_intron;protein_coding	5.08722	5.57611	4.44466	1.16611	1.37112	1.4055	3.83185	1.93804	4.06146e-20	1.91268e-17	up	yes
ENSG00000176422	SPRYD4	ENST00000338146	GO:0003674(molecular_function);GO:0005515(protein binding);GO:0005634(nucleus);GO:0008150(biological_process)	NA	NA	NA	SPRY domain containing 4 [Source:HGNC Symbol;Acc:HGNC:27468]	protein_coding	1.24537	1.37354	1.27701	4.09984	4.07373	3.98849	0.320334	-1.64235	6.02289e-20	2.74776e-17	down	yes
ENSG00000138385	SSB	ENST00000409333;ENST00000260956;ENST00000490914;ENST00000461708;ENST00000413002;ENST00000468600;ENST00000470621;ENST00000417292;ENST00000474273;ENST00000494051;ENST00000465871;ENST00000422006	GO:0000049(tRNA binding);GO:0000784(nuclear chromosome, telomeric region);GO:0001682(tRNA 5'-leader removal);GO:0003676(nucleic acid binding);GO:0003723(RNA binding);GO:0003729(mRNA binding);GO:0005515(protein binding);GO:0005634(nucleus);GO:0005737(cytoplasm);GO:0006396(RNA processing);GO:0006400(tRNA modification);GO:0006409(tRNA export from nucleus);GO:0008033(tRNA processing);GO:0008266(poly(…	05322(Systemic lupus erythematosus);05322(Systemic lupus erythematosus)	K11090	NA	small RNA binding exonuclease protection factor La [Source:HGNC Symbol;Acc:HGNC:11316]	protein_coding;retained_intron;nonsense_mediated_decay	30.4787	31.658	32.942	13.7081	13.2976	12.191	2.42569	1.27839	7.09274e-20	3.13779e-17	up	yes
ENSG00000105810	CDK6	ENST00000424848;ENST00000265734;ENST00000473078;ENST00000491250;ENST00000467166	GO:0000082(G1/S transition of mitotic cell cycle);GO:0000122(negative regulation of transcription by RNA polymerase II);GO:0000166(nucleotide binding);GO:0000307(cyclin-dependent protein kinase holoenzyme complex);GO:0001726(ruffle);GO:0001954(positive regulation of cell-matrix adhesion);GO:0002244(hematopoietic progenitor cell differentiation);GO:0003323(type B pancreatic cell development);GO:00…	04110(Cell cycle);04115(p53 signaling pathway);04151(PI3K-Akt signaling pathway);04218(Cellular senescence);04934(Cushing syndrome);05160(Hepatitis C);05162(Measles);05163(Human cytomegalovirus infection);05165(Human papillomavirus infection);05167(Kaposi sarcoma-associated herpesvirus infection);05169(Epstein-Barr virus infection);05200(Pathways in cancer);05203(Viral carcinogenesis);05206(Micro…	NA	NA	cyclin dependent kinase 6 [Source:HGNC Symbol;Acc:HGNC:1777]	protein_coding;retained_intron;processed_transcript	10.7178	12.0417	11.4946	4.82411	4.69036	4.98301	2.36277	1.24048	1.36491e-19	5.86067e-17	up	yes
ENSG00000106089	STX1A	ENST00000395154;ENST00000480126;ENST00000491427;ENST00000222812;ENST00000462135;ENST00000395156;ENST00000395155;ENST00000484736;ENST00000491645;ENST00000496216;ENST00000497980;ENST00000461441;ENST00000470878;ENST00000494245	GO:0000149(SNARE binding);GO:0001956(positive regulation of neurotransmitter secretion);GO:0005484(SNAP receptor activity);GO:0005515(protein binding);GO:0005576(extracellular region);GO:0005829(cytosol);GO:0005886(plasma membrane);GO:0005887(integral component of plasma membrane);GO:0006836(neurotransmitter transport);GO:0006886(intracellular protein transport);GO:0006887(exocytosis);GO:0006906(…	04130(SNARE interactions in vesicular transport);04721(Synaptic vesicle cycle);04911(Insulin secretion);05031(Amphetamine addiction);05031(Amphetamine addiction)	K04560	NA	syntaxin 1A [Source:HGNC Symbol;Acc:HGNC:11433]	protein_coding;processed_transcript;retained_intron	19.0964	24.125	19.0821	7.41011	7.15468	6.982	2.89155	1.53184	1.42062e-19	5.92562e-17	up	yes
ENSG00000119681	LTBP2	ENST00000556206;ENST00000553939;ENST00000554861;ENST00000261978;ENST00000556690;ENST00000557425	GO:0005201(extracellular matrix structural constituent);GO:0005509(calcium ion binding);GO:0005515(protein binding);GO:0005576(extracellular region);GO:0005615(extracellular space);GO:0006605(protein targeting);GO:0007179(transforming growth factor beta receptor signaling pathway);GO:0008201(heparin binding);GO:0009306(protein secretion);GO:0019838(growth factor binding);GO:0031012(extracellular …	NA	K08023	NA	latent transforming growth factor beta binding protein 2 [Source:HGNC Symbol;Acc:HGNC:6715]	protein_coding;nonsense_mediated_decay;retained_intron;processed_transcript	20.3721	21.5469	19.9472	8.7942	7.66063	9.31092	2.4011	1.2637	2.3293e-19	9.44596e-17	up	yes
ENSG00000152661	GJA1	ENST00000282561;ENST00000650427;ENST00000649003;ENST00000647564	GO:0000132(establishment of mitotic spindle orientation);GO:0000139(Golgi membrane);GO:0001937(negative regulation of endothelial cell proliferation);GO:0002544(chronic inflammatory response);GO:0002931(response to ischemia);GO:0003104(positive regulation of glomerular filtration);GO:0003158(endothelium development);GO:0005243(gap junction channel activity);GO:0005515(protein binding);GO:0005654(…	04540(Gap junction);05412(Arrhythmogenic right ventricular cardiomyopathy (ARVC));05412(Arrhythmogenic right ventricular cardiomyopathy (ARVC))	NA	NA	gap junction protein alpha 1 [Source:HGNC Symbol;Acc:HGNC:4274]	protein_coding	28.0262	26.5361	27.9752	9.53157	10.8629	11.3204	2.60249	1.37989	3.07925e-19	1.1994e-16	up	yes
ENSG00000106366	SERPINE1	ENST00000223095	GO:0001300(chronological cell aging);GO:0001525(angiogenesis);GO:0002020(protease binding);GO:0002576(platelet degranulation);GO:0004867(serine-type endopeptidase inhibitor activity);GO:0005102(signaling receptor binding);GO:0005515(protein binding);GO:0005576(extracellular region);GO:0005615(extracellular space);GO:0005886(plasma membrane);GO:0007623(circadian rhythm);GO:0010466(negative regulat…	04066(HIF-1 signaling pathway);04115(p53 signaling pathway);04218(Cellular senescence);04371(Apelin signaling pathway);04390(Hippo signaling pathway);04610(Complement and coagulation cascades);04933(AGE-RAGE signaling pathway in diabetic complications);05142(Chagas disease (American trypanosomiasis))	K03982	NA	serpin family E member 1 [Source:HGNC Symbol;Acc:HGNC:8583]	protein_coding	318.473	345.357	326.244	142.97	145.023	149.142	2.26491	1.17946	3.12193e-19	1.1994e-16	up	yes
ENSG00000089048	ESF1	ENST00000202816;ENST00000617257	GO:0003723(RNA binding);GO:0005615(extracellular space);GO:0005634(nucleus);GO:0005654(nucleoplasm);GO:0005730(nucleolus);GO:0006364(rRNA processing);GO:0006364(rRNA processing)	NA	NA	NA	ESF1 nucleolar pre-rRNA processing protein homolog [Source:HGNC Symbol;Acc:HGNC:15898]	protein_coding	51.7955	61.7682	63.9783	25.219	23.1949	24.3749	2.43914	1.28637	3.74678e-19	1.40254e-16	up	yes
ENSG00000254682	AP002387	ENST00000529369	NA	NA	NA	NA	novel transcript	lncRNA	20.2261	22.0476	18.9142	65.5138	61.7591	61.2217	0.324613	-1.62321	5.30651e-19	1.93674e-16	down	yes
ENSG00000095752	IL11	ENST00000264563;ENST00000587093;ENST00000585513;ENST00000590625	GO:0005125(cytokine activity);GO:0005142(interleukin-11 receptor binding);GO:0005515(protein binding);GO:0005576(extracellular region);GO:0005615(extracellular space);GO:0005737(cytoplasm);GO:0007165(signal transduction);GO:0008083(growth factor activity);GO:0008284(positive regulation of cell population proliferation);GO:0019221(cytokine-mediated signaling pathway);GO:0030183(B cell differentiat…	04060(Cytokine-cytokine receptor interaction);04630(Jak-STAT signaling pathway);04640(Hematopoietic cell lineage);05323(Rheumatoid arthritis);05323(Rheumatoid arthritis)	K05417	NA	interleukin 11 [Source:HGNC Symbol;Acc:HGNC:5966]	protein_coding	13.1453	15.134	13.3629	4.2295	3.2876	2.71737	4.06882	2.02461	5.95258e-19	2.11955e-16	up	yes
ENSG00000171587	DSCAM	ENST00000617870;ENST00000400454;ENST00000404019	GO:0005515(protein binding);GO:0005576(extracellular region);GO:0005886(plasma membrane);GO:0005887(integral component of plasma membrane);GO:0007155(cell adhesion);GO:0007156(homophilic cell adhesion via plasma membrane adhesion molecules);GO:0007162(negative regulation of cell adhesion);GO:0007399(nervous system development);GO:0007411(axon guidance);GO:0007416(synapse assembly);GO:0007626(loco…	NA	K06767	NA	DS cell adhesion molecule [Source:HGNC Symbol;Acc:HGNC:3039]	protein_coding	4.348	4.56247	4.04733	1.32053	1.28161	1.37766	3.25589	1.70305	7.32979e-19	2.5478e-16	up	yes
ENSG00000126368	NR1D1	ENST00000246672	GO:0000122(negative regulation of transcription by RNA polymerase II);GO:0000790(nuclear chromatin);GO:0000976(transcription regulatory region sequence-specific DNA binding);GO:0000977(RNA polymerase II regulatory region sequence-specific DNA binding);GO:0000978(RNA polymerase II cis-regulatory region sequence-specific DNA binding);GO:0000981(DNA-binding transcription factor activity, RNA polymer…	04710(Circadian rhythm)	K03728	NA	nuclear receptor subfamily 1 group D member 1 [Source:HGNC Symbol;Acc:HGNC:7962]	protein_coding	11.0716	12.1029	11.3361	2.64919	3.24226	3.38329	3.72093	1.89566	7.74123e-19	2.62824e-16	up	yes
ENSG00000174738	NR1D2	ENST00000383773;ENST00000312521;ENST00000468700;ENST00000492552;ENST00000472780	GO:0000122(negative regulation of transcription by RNA polymerase II);GO:0000790(nuclear chromatin);GO:0000977(RNA polymerase II regulatory region sequence-specific DNA binding);GO:0000978(RNA polymerase II cis-regulatory region sequence-specific DNA binding);GO:0000981(DNA-binding transcription factor activity, RNA polymerase II-specific);GO:0000987(cis-regulatory region sequence-specific DNA bi…	NA	K08531	NA	nuclear receptor subfamily 1 group D member 2 [Source:HGNC Symbol;Acc:HGNC:7963]	nonsense_mediated_decay;protein_coding;retained_intron;processed_transcript	11.0908	11.518	12.0464	4.35251	4.07813	4.26784	2.72908	1.44842	1.18455e-18	3.93029e-16	up	yes
ENSG00000173065	FAM222B	ENST00000581407;ENST00000452648;ENST00000584059;ENST00000583307;ENST00000577376;ENST00000341217;ENST00000581229;ENST00000581381;ENST00000583522;ENST00000579381;ENST00000577513;ENST00000583953;ENST00000577682;ENST00000582266;ENST00000582059	GO:0005515(protein binding);GO:0005654(nucleoplasm);GO:0005654(nucleoplasm)	NA	NA	NA	family with sequence similarity 222 member B [Source:HGNC Symbol;Acc:HGNC:25563]	protein_coding;nonsense_mediated_decay	3.65237	2.94808	3.72709	10.1255	11.0979	9.77582	0.333154	-1.58574	1.43576e-18	4.65791e-16	down	yes
ENSG00000139505	MTMR6	ENST00000381801;ENST00000482345	GO:0004438(phosphatidylinositol-3-phosphatase activity);GO:0004722(protein serine/threonine phosphatase activity);GO:0004725(protein tyrosine phosphatase activity);GO:0005515(protein binding);GO:0005635(nuclear envelope);GO:0005737(cytoplasm);GO:0005783(endoplasmic reticulum);GO:0005793(endoplasmic reticulum-Golgi intermediate compartment);GO:0005829(cytosol);GO:0005886(plasma membrane);GO:000647…	00562(Inositol phosphate metabolism);04070(Phosphatidylinositol signaling system);04070(Phosphatidylinositol signaling system)	K18083	3.1.3.95;EC:3.1.3.64	myotubularin related protein 6 [Source:HGNC Symbol;Acc:HGNC:7453]	protein_coding;processed_transcript	5.19356	6.16055	5.38989	1.63641	1.60911	1.51479	3.51742	1.81452	2.39993e-18	7.61664e-16	up	yes
ENSG00000168615	ADAM9	ENST00000379917;ENST00000484143;ENST00000487273;ENST00000468065;ENST00000466936;ENST00000481873;ENST00000481513;ENST00000481058;ENST00000463437	GO:0000186(activation of MAPKK activity);GO:0004222(metalloendopeptidase activity);GO:0005080(protein kinase C binding);GO:0005178(integrin binding);GO:0005515(protein binding);GO:0005518(collagen binding);GO:0005576(extracellular region);GO:0005615(extracellular space);GO:0005886(plasma membrane);GO:0005925(focal adhesion);GO:0006508(proteolysis);GO:0006509(membrane protein ectodomain proteolysi…	NA	K06834	EC:3.4.24.-	ADAM metallopeptidase domain 9 [Source:HGNC Symbol;Acc:HGNC:216]	nonsense_mediated_decay;processed_transcript;protein_coding;retained_intron	44.3268	42.7179	41.8492	18.69	17.3425	20.6506	2.27394	1.18519	2.97063e-18	9.22727e-16	up	yes
ENSG00000169871	TRIM56	ENST00000306085;ENST00000487252;ENST00000467847;ENST00000412507	GO:0000785(chromatin);GO:0002376(immune system process);GO:0003723(RNA binding);GO:0004842(ubiquitin-protein transferase activity);GO:0005654(nucleoplasm);GO:0005737(cytoplasm);GO:0005829(cytosol);GO:0008270(zinc ion binding);GO:0016740(transferase activity);GO:0032479(regulation of type I interferon production);GO:0032608(interferon-beta production);GO:0034340(response to type I interferon);GO:0…	NA	K12026	EC:2.3.2.27	tripartite motif containing 56 [Source:HGNC Symbol;Acc:HGNC:19028]	protein_coding;processed_transcript	2.92024	2.81632	2.70524	7.05854	6.7993	7.22007	0.400504	-1.32011	5.34284e-18	1.625e-15	down	yes
ENSG00000067955	CBFB	ENST00000568858;ENST00000412916;ENST00000652116;ENST00000290858;ENST00000564034;ENST00000563939;ENST00000561924;ENST00000651988;ENST00000565389;ENST00000652360;ENST00000650873;ENST00000567947;ENST00000566281	GO:0000122(negative regulation of transcription by RNA polymerase II);GO:0000209(protein polyubiquitination);GO:0001503(ossification);GO:0001649(osteoblast differentiation);GO:0001959(regulation of cytokine-mediated signaling pathway);GO:0003677(DNA binding);GO:0003712(transcription coregulator activity);GO:0003713(transcription coactivator activity);GO:0005515(protein binding);GO:0005634(nucleus…	NA	NA	NA	core-binding factor subunit beta [Source:HGNC Symbol;Acc:HGNC:1539]	retained_intron;protein_coding;processed_transcript;nonsense_mediated_decay	14.2693	13.2781	15.0183	5.35932	5.09387	5.35986	2.69181	1.42857	5.68657e-18	1.69425e-15	up	yes
ENSG00000115946	PNO1	ENST00000263657;ENST00000488728;ENST00000430742	GO:0003676(nucleic acid binding);GO:0003723(RNA binding);GO:0005515(protein binding);GO:0005634(nucleus);GO:0005654(nucleoplasm);GO:0005730(nucleolus);GO:0005829(cytosol);GO:0005829(cytosol)	NA	K11884	NA	partner of NOB1 homolog [Source:HGNC Symbol;Acc:HGNC:32790]	protein_coding;retained_intron;nonsense_mediated_decay	47.3114	50.2302	47.9197	21.8557	21.4346	21.4526	2.24676	1.16784	1.10137e-17	3.21578e-15	up	yes
ENSG00000247077	PGAM5	ENST00000498926;ENST00000317555;ENST00000543955;ENST00000454808	GO:0004721(phosphoprotein phosphatase activity);GO:0004722(protein serine/threonine phosphatase activity);GO:0005096(GTPase activator activity);GO:0005515(protein binding);GO:0005739(mitochondrion);GO:0005741(mitochondrial outer membrane);GO:0006470(protein dephosphorylation);GO:0012501(programmed cell death);GO:0016020(membrane);GO:0016021(integral component of membrane);GO:0016236(macroautophag…	04137(Mitophagy - animal);04217(Necroptosis);04668(TNF signaling pathway);04668(TNF signaling pathway)	K15637	EC:3.1.3.16	PGAM family member 5, mitochondrial serine/threonine protein phosphatase [Source:HGNC Symbol;Acc:HGNC:28763]	protein_coding	22.8011	22.8367	22.6836	9.30783	9.81311	8.46376	2.47678	1.30847	1.14287e-17	3.27153e-15	up	yes
ENSG00000167772	ANGPTL4	ENST00000393962;ENST00000301455;ENST00000594348;ENST00000601886;ENST00000601770;ENST00000599192;ENST00000593998;ENST00000595079;ENST00000594875;ENST00000597137;ENST00000598255	GO:0001525(angiogenesis);GO:0001666(response to hypoxia);GO:0004857(enzyme inhibitor activity);GO:0005102(signaling receptor binding);GO:0005515(protein binding);GO:0005576(extracellular region);GO:0005615(extracellular space);GO:0006629(lipid metabolic process);GO:0019216(regulation of lipid metabolic process);GO:0042802(identical protein binding);GO:0043066(negative regulation of apoptotic proc…	03320(PPAR signaling pathway);04979(Cholesterol metabolism);04979(Cholesterol metabolism)	K08767	NA	angiopoietin like 4 [Source:HGNC Symbol;Acc:HGNC:16039]	protein_coding;retained_intron;nonsense_mediated_decay	21.9029	19.3607	19.4304	7.01339	6.87608	7.34418	2.85838	1.5152	1.21853e-17	3.42102e-15	up	yes
ENSG00000152952	PLOD2	ENST00000461497;ENST00000360060;ENST00000494950;ENST00000478436;ENST00000282903;ENST00000469350;ENST00000480704;ENST00000460520;ENST00000475505;ENST00000495700	GO:0001666(response to hypoxia);GO:0005506(iron ion binding);GO:0005783(endoplasmic reticulum);GO:0005789(endoplasmic reticulum membrane);GO:0006464(cellular protein modification process);GO:0008475(procollagen-lysine 5-dioxygenase activity);GO:0016020(membrane);GO:0016491(oxidoreductase activity);GO:0016705(oxidoreductase activity, acting on paired donors, with incorporation or reduction of mole…	00310(Lysine degradation);00310(Lysine degradation)	K13645	EC:1.14.11.4	procollagen-lysine,2-oxoglutarate 5-dioxygenase 2 [Source:HGNC Symbol;Acc:HGNC:9082]	protein_coding;retained_intron;nonsense_mediated_decay	25.8759	24.355	27.1857	11.4421	11.5638	11.8541	2.22078	1.15107	2.99622e-17	8.25317e-15	up	yes
ENSG00000158109	TPRG1L	ENST00000378344;ENST00000344579	GO:0003674(molecular_function);GO:0005737(cytoplasm);GO:0008021(synaptic vesicle);GO:0008150(biological_process);GO:0016020(membrane);GO:0030054(cell junction);GO:0030672(synaptic vesicle membrane);GO:0031410(cytoplasmic vesicle);GO:0042802(identical protein binding);GO:0042995(cell projection);GO:0044305(calyx of Held);GO:0045202(synapse);GO:0048786(presynaptic active zone);GO:0051966(regulation…	NA	NA	NA	tumor protein p63 regulated 1 like [Source:HGNC Symbol;Acc:HGNC:27007]	protein_coding	5.49836	5.99589	6.16765	16.7254	17.274	16.9365	0.346748	-1.52804	3.14195e-17	8.49433e-15	down	yes
ENSG00000259498	TPM1-AS	ENST00000561241;ENST00000560903	NA	NA	NA	NA	TPM1 antisense RNA [Source:HGNC Symbol;Acc:HGNC:53635]	lncRNA	0.629396	0.722349	0.923151	4.42104	5.78385	3.57623	0.165073	-2.59882	3.47032e-17	9.21149e-15	down	yes
ENSG00000009954	BAZ1B	ENST00000466844;ENST00000339594;ENST00000404251	GO:0000166(nucleotide binding);GO:0000793(condensed chromosome);GO:0004713(protein tyrosine kinase activity);GO:0004715(non-membrane spanning protein tyrosine kinase activity);GO:0005515(protein binding);GO:0005524(ATP binding);GO:0005634(nucleus);GO:0005654(nucleoplasm);GO:0005721(pericentric heterochromatin);GO:0006333(chromatin assembly or disassembly);GO:0006338(chromatin remodeling);GO:00063…	NA	NA	NA	bromodomain adjacent to zinc finger domain 1B [Source:HGNC Symbol;Acc:HGNC:961]	retained_intron;protein_coding	43.3433	45.3251	43.3954	20.3735	18.6062	21.6202	2.17927	1.12385	5.49373e-17	1.4322e-14	up	yes
ENSG00000267059	AC005943	ENST00000585937	NA	NA	NA	NA	novel transcript, readthrough between UQCR11 and MBD3	nonsense_mediated_decay	1.263	2.19471	0.91363	0.044508	0.0001	0.0001	97.7753	6.6114	9.85116e-17	2.52311e-14	up	yes
ENSG00000091317	CMTM6	ENST00000205636;ENST00000495177;ENST00000478886	GO:0005515(protein binding);GO:0005768(endosome);GO:0005886(plasma membrane);GO:0015031(protein transport);GO:0016020(membrane);GO:0016021(integral component of membrane);GO:0031647(regulation of protein stability);GO:0031901(early endosome membrane);GO:0032456(endocytic recycling);GO:0035577(azurophil granule membrane);GO:0035579(specific granule membrane);GO:0043231(intracellular membrane-bound…	NA	NA	NA	CKLF like MARVEL transmembrane domain containing 6 [Source:HGNC Symbol;Acc:HGNC:19177]	protein_coding;retained_intron	15.4602	17.1132	17.1364	6.27822	5.93933	6.75471	2.62013	1.38964	1.03447e-16	2.60382e-14	up	yes
ENSG00000079459	FDFT1	ENST00000622850;ENST00000528812;ENST00000529464;ENST00000443614;ENST00000220584;ENST00000446331;ENST00000525900;ENST00000623368;ENST00000525954;ENST00000525777;ENST00000525283;ENST00000530337;ENST00000525571;ENST00000527045;ENST00000532266;ENST00000525607;ENST00000525551;ENST00000529521;ENST00000538689;ENST00000530664;ENST00000528729;ENST00000615631;ENST00000618539;ENST00000531249;ENST00000531733…	GO:0003824(catalytic activity);GO:0004310(farnesyl-diphosphate farnesyltransferase activity);GO:0005515(protein binding);GO:0005783(endoplasmic reticulum);GO:0005789(endoplasmic reticulum membrane);GO:0006629(lipid metabolic process);GO:0006694(steroid biosynthetic process);GO:0006695(cholesterol biosynthetic process);GO:0008152(metabolic process);GO:0008202(steroid metabolic process);GO:0008203(…	00100(Steroid biosynthesis);00100(Steroid biosynthesis)	NA	NA	farnesyl-diphosphate farnesyltransferase 1 [Source:HGNC Symbol;Acc:HGNC:3629]	protein_coding;nonsense_mediated_decay;processed_transcript;retained_intron	12.7521	10.9612	12.3507	24.5187	27.728	28.5063	0.446595	-1.16296	1.15771e-16	2.86464e-14	down	yes
ENSG00000140262	TCF12	ENST00000559609;ENST00000267811;ENST00000333725;ENST00000537840;ENST00000561152;ENST00000559703;ENST00000569880;ENST00000557947;ENST00000561420;ENST00000560191;ENST00000558210;ENST00000561454;ENST00000560948;ENST00000438423;ENST00000343827;ENST00000561235;ENST00000557843;ENST00000560887;ENST00000561346;ENST00000558908;ENST00000559216;ENST00000560836;ENST00000561449;ENST00000560506;ENST00000543579…	GO:0000790(nuclear chromatin);GO:0000976(transcription regulatory region sequence-specific DNA binding);GO:0000978(RNA polymerase II cis-regulatory region sequence-specific DNA binding);GO:0000981(DNA-binding transcription factor activity, RNA polymerase II-specific);GO:0000987(cis-regulatory region sequence-specific DNA binding);GO:0001228(DNA-binding transcription activator activity, RNA polyme…	NA	K15603	NA	transcription factor 12 [Source:HGNC Symbol;Acc:HGNC:11623]	protein_coding;nonsense_mediated_decay;retained_intron;processed_transcript	15.2733	17.8354	25.5518	7.22507	5.90119	6.72834	2.9545	1.56292	1.18923e-16	2.89359e-14	up	yes
ENSG00000167283	ATP5MG	ENST00000533172;ENST00000527186;ENST00000300688;ENST00000529790;ENST00000529770;ENST00000534385;ENST00000529460;ENST00000524422	GO:0000276(mitochondrial proton-transporting ATP synthase complex, coupling factor F(o));GO:0005515(protein binding);GO:0005739(mitochondrion);GO:0005743(mitochondrial inner membrane);GO:0005753(mitochondrial proton-transporting ATP synthase complex);GO:0006754(ATP biosynthetic process);GO:0006811(ion transport);GO:0015078(proton transmembrane transporter activity);GO:0015986(ATP synthesis couple…	00190(Oxidative phosphorylation);04714(Thermogenesis);04714(Thermogenesis)	K02140	NA	ATP synthase membrane subunit g [Source:HGNC Symbol;Acc:HGNC:14247]	protein_coding;retained_intron;nonsense_mediated_decay;processed_transcript	26.7593	27.2221	27.8448	63.8815	57.1619	55.5349	0.463399	-1.10967	2.39482e-16	5.73146e-14	down	yes
ENSG00000018408	WWTR1	ENST00000360632;ENST00000494754;ENST00000485352;ENST00000475579;ENST00000471586;ENST00000465804;ENST00000472417;ENST00000474080;ENST00000479238;ENST00000467467;ENST00000485244;ENST00000460517	GO:0000122(negative regulation of transcription by RNA polymerase II);GO:0001649(osteoblast differentiation);GO:0001894(tissue homeostasis);GO:0001933(negative regulation of protein phosphorylation);GO:0003015(heart process);GO:0003713(transcription coactivator activity);GO:0003714(transcription corepressor activity);GO:0005515(protein binding);GO:0005634(nucleus);GO:0005654(nucleoplasm);GO:00056…	04390(Hippo signaling pathway);04392(Hippo signaling pathway - multiple species);04392(Hippo signaling pathway - multiple species)	K16820	NA	WW domain containing transcription regulator 1 [Source:HGNC Symbol;Acc:HGNC:24042]	protein_coding;nonsense_mediated_decay;processed_transcript;retained_intron	17.0823	16.0782	16.6773	7.49807	7.7029	7.9149	2.156	1.10836	2.9971e-16	7.05721e-14	up	yes
ENSG00000110921	MVK	ENST00000228510;ENST00000540353;ENST00000625889;ENST00000539575;ENST00000629016;ENST00000392727;ENST00000447878;ENST00000636996;ENST00000639206;ENST00000537237;ENST00000546277;ENST00000636529;ENST00000535044;ENST00000539335;ENST00000539696;ENST00000545516;ENST00000545774	GO:0000166(nucleotide binding);GO:0000287(magnesium ion binding);GO:0004496(mevalonate kinase activity);GO:0005515(protein binding);GO:0005524(ATP binding);GO:0005737(cytoplasm);GO:0005777(peroxisome);GO:0005829(cytosol);GO:0006629(lipid metabolic process);GO:0006694(steroid biosynthetic process);GO:0006695(cholesterol biosynthetic process);GO:0008202(steroid metabolic process);GO:0008203(cholest…	00900(Terpenoid backbone biosynthesis);04146(Peroxisome);04146(Peroxisome)	K00869	EC:2.7.1.36	mevalonate kinase [Source:HGNC Symbol;Acc:HGNC:7530]	protein_coding;retained_intron;nonsense_mediated_decay;processed_transcript	2.16299	2.40031	2.31906	6.62699	6.05121	6.39229	0.36089	-1.47037	4.34868e-16	1.00772e-13	down	yes
ENSG00000118689	FOXO3	ENST00000343882;ENST00000406360;ENST00000540898	GO:0000122(negative regulation of transcription by RNA polymerase II);GO:0000790(nuclear chromatin);GO:0000976(transcription regulatory region sequence-specific DNA binding);GO:0000978(RNA polymerase II cis-regulatory region sequence-specific DNA binding);GO:0000981(DNA-binding transcription factor activity, RNA polymerase II-specific);GO:0001221(transcription cofactor binding);GO:0001227(DNA-bin…	01521(EGFR tyrosine kinase inhibitor resistance);04062(Chemokine signaling pathway);04068(FoxO signaling pathway);04137(Mitophagy - animal);04151(PI3K-Akt signaling pathway);04152(AMPK signaling pathway);04211(Longevity regulating pathway);04213(Longevity regulating pathway - multiple species);04218(Cellular senescence);04722(Neurotrophin signaling pathway);04917(Prolactin signaling pathway);0521…	NA	NA	forkhead box O3 [Source:HGNC Symbol;Acc:HGNC:3821]	protein_coding	7.63639	8.84848	7.73968	3.22704	3.05837	3.11326	2.57744	1.36594	5.84758e-16	1.33389e-13	up	yes
ENSG00000244270	RPL32P29	ENST00000497398	NA	NA	NA	NA	ribosomal protein L32 pseudogene 29 [Source:HGNC Symbol;Acc:HGNC:35771]	processed_pseudogene	7.23956	7.74062	7.22343	30.9579	36.9496	34.0561	0.21776	-2.19919	6.68497e-16	1.50144e-13	down	yes
ENSG00000175334	BANF1	ENST00000533166;ENST00000445560;ENST00000312175;ENST00000524628;ENST00000528648;ENST00000527348;ENST00000524663;ENST00000530204	GO:0000793(condensed chromosome);GO:0003677(DNA binding);GO:0005515(protein binding);GO:0005634(nucleus);GO:0005635(nuclear envelope);GO:0005654(nucleoplasm);GO:0005694(chromosome);GO:0005737(cytoplasm);GO:0005829(cytosol);GO:0007059(chromosome segregation);GO:0007084(mitotic nuclear envelope reassembly);GO:0008022(protein C-terminus binding);GO:0009615(response to virus);GO:0015074(DNA integrati…	NA	K21870	NA	BAF nuclear assembly factor 1 [Source:HGNC Symbol;Acc:HGNC:17397]	protein_coding;processed_transcript	42.4637	39.8431	44.4921	115.087	106.169	82.3576	0.417634	-1.25969	7.06903e-16	1.56365e-13	down	yes
ENSG00000175573	C11orf68	ENST00000438576;ENST00000449692;ENST00000530188	GO:0003723(RNA binding);GO:0005515(protein binding);GO:0005515(protein binding)	NA	NA	NA	chromosome 11 open reading frame 68 [Source:HGNC Symbol;Acc:HGNC:28801]	protein_coding	33.8258	34.2983	31.9406	68.0223	71.8995	70.4565	0.475642	-1.07205	8.50026e-16	1.85217e-13	down	yes
ENSG00000141994	DUS3L	ENST00000309061;ENST00000591560;ENST00000592468;ENST00000589841;ENST00000592673;ENST00000592491;ENST00000590681;ENST00000585587;ENST00000589085;ENST00000590110;ENST00000320699;ENST00000593229;ENST00000590087;ENST00000589854;ENST00000590343	GO:0002943(tRNA dihydrouridine synthesis);GO:0003723(RNA binding);GO:0003824(catalytic activity);GO:0008033(tRNA processing);GO:0016491(oxidoreductase activity);GO:0017150(tRNA dihydrouridine synthase activity);GO:0046872(metal ion binding);GO:0050660(flavin adenine dinucleotide binding);GO:0055114(oxidation-reduction process);GO:0055114(oxidation-reduction process)	NA	K05544	EC:1.3.1.89	dihydrouridine synthase 3 like [Source:HGNC Symbol;Acc:HGNC:26920]	protein_coding;nonsense_mediated_decay;retained_intron;processed_transcript	9.50751	11.785	9.14538	3.37567	3.14998	3.42923	3.05759	1.61239	1.00661e-15	2.16111e-13	up	yes
ENSG00000134697	GNL2	ENST00000373062;ENST00000490029;ENST00000462812;ENST00000479255;ENST00000489146;ENST00000538069;ENST00000463351;ENST00000469191;ENST00000488496	GO:0000166(nucleotide binding);GO:0003723(RNA binding);GO:0003924(GTPase activity);GO:0005525(GTP binding);GO:0005634(nucleus);GO:0005730(nucleolus);GO:0008150(biological_process);GO:0016020(membrane);GO:0016021(integral component of membrane);GO:0042254(ribosome biogenesis);GO:0042254(ribosome biogenesis)	03008(Ribosome biogenesis in eukaryotes);03008(Ribosome biogenesis in eukaryotes)	K14537	NA	G protein nucleolar 2 [Source:HGNC Symbol;Acc:HGNC:29925]	protein_coding;processed_transcript	40.6208	44.387	46.7266	19.9797	21.8021	19.1655	2.16145	1.112	1.7361e-15	3.67324e-13	up	yes
ENSG00000132823	OSER1	ENST00000255174;ENST00000372970	GO:0070301(cellular response to hydrogen peroxide);GO:0070301(cellular response to hydrogen peroxide)	NA	NA	NA	oxidative stress responsive serine rich 1 [Source:HGNC Symbol;Acc:HGNC:16105]	protein_coding	57.7662	60.14	61.5862	28.1224	28.4779	23.478	2.24146	1.16444	1.81966e-15	3.79503e-13	up	yes
ENSG00000163513	TGFBR2	ENST00000359013;ENST00000295754;ENST00000673203;ENST00000672050;ENST00000673250;ENST00000672866	GO:0000166(nucleotide binding);GO:0001568(blood vessel development);GO:0001569(branching involved in blood vessel morphogenesis);GO:0001570(vasculogenesis);GO:0001666(response to hypoxia);GO:0001701(in utero embryonic development);GO:0001947(heart looping);GO:0002053(positive regulation of mesenchymal cell proliferation);GO:0002088(lens development in camera-type eye);GO:0002651(positive regulati…	04010(MAPK signaling pathway);04060(Cytokine-cytokine receptor interaction);04068(FoxO signaling pathway);04144(Endocytosis);04218(Cellular senescence);04350(TGF-beta signaling pathway);04380(Osteoclast differentiation);04390(Hippo signaling pathway);04520(Adherens junction);04659(Th17 cell differentiation);04926(Relaxin signaling pathway);04933(AGE-RAGE signaling pathway in diabetic complication…	K04388	EC:2.7.11.30	transforming growth factor beta receptor 2 [Source:HGNC Symbol;Acc:HGNC:11773]	protein_coding;retained_intron;processed_transcript	12.8796	13.069	12.8468	27.7951	24.683	27.2787	0.486421	-1.03972	2.8853e-15	5.93275e-13	down	yes
ENSG00000104549	SQLE	ENST00000265896;ENST00000518604;ENST00000520493;ENST00000521232;ENST00000523430;ENST00000518931	GO:0004497(monooxygenase activity);GO:0004506(squalene monooxygenase activity);GO:0005515(protein binding);GO:0005783(endoplasmic reticulum);GO:0005789(endoplasmic reticulum membrane);GO:0006695(cholesterol biosynthetic process);GO:0006725(cellular aromatic compound metabolic process);GO:0008203(cholesterol metabolic process);GO:0010033(response to organic substance);GO:0016020(membrane);GO:00160…	00100(Steroid biosynthesis);00100(Steroid biosynthesis)	K00511	EC:1.14.14.17	squalene epoxidase [Source:HGNC Symbol;Acc:HGNC:11279]	protein_coding;retained_intron	19.0929	18.1933	19.0368	38.5979	38.731	37.9366	0.488636	-1.03317	3.08277e-15	6.25075e-13	down	yes
ENSG00000148606	POLR3A	ENST00000372371;ENST00000616246;ENST00000484760;ENST00000472014;ENST00000473588	GO:0002376(immune system process);GO:0003677(DNA binding);GO:0003682(chromatin binding);GO:0003899(DNA-directed 5'-3' RNA polymerase activity);GO:0005634(nucleus);GO:0005654(nucleoplasm);GO:0005666(RNA polymerase III complex);GO:0005829(cytosol);GO:0006351(transcription, DNA-templated);GO:0016020(membrane);GO:0016740(transferase activity);GO:0016779(nucleotidyltransferase activity);GO:0032481(pos…	03020(RNA polymerase);04623(Cytosolic DNA-sensing pathway);04623(Cytosolic DNA-sensing pathway)	K03018	EC:2.7.7.6	RNA polymerase III subunit A [Source:HGNC Symbol;Acc:HGNC:30074]	protein_coding;processed_transcript;nonsense_mediated_decay	17.1323	18.3756	17.4876	8.4481	8.44599	8.62956	2.07633	1.05404	4.02175e-15	8.04294e-13	up	yes
ENSG00000145730	PAM	ENST00000379799;ENST00000348126;ENST00000505372;ENST00000504691;ENST00000304400;ENST00000345721;ENST00000346918;ENST00000455264;ENST00000510208;ENST00000504456;ENST00000438793;ENST00000510006;ENST00000515456;ENST00000508060;ENST00000511477;ENST00000506127;ENST00000509523;ENST00000502472;ENST00000511839;ENST00000506260;ENST00000505654;ENST00000506006;ENST00000511429;ENST00000509636;ENST00000509832…	GO:0001519(peptide amidation);GO:0001666(response to hypoxia);GO:0001676(long-chain fatty acid metabolic process);GO:0003824(catalytic activity);GO:0004497(monooxygenase activity);GO:0004504(peptidylglycine monooxygenase activity);GO:0004598(peptidylamidoglycolate lyase activity);GO:0005507(copper ion binding);GO:0005509(calcium ion binding);GO:0005515(protein binding);GO:0005576(extracellular re…	NA	K00504	EC:1.14.17.3	peptidylglycine alpha-amidating monooxygenase [Source:HGNC Symbol;Acc:HGNC:8596]	protein_coding;retained_intron;nonsense_mediated_decay;processed_transcript	15.1968	14.2503	15.9443	30.6594	30.6587	30.5537	0.494074	-1.0172	4.28985e-15	8.46319e-13	down	yes
ENSG00000177425	PAWR	ENST00000328827;ENST00000547699;ENST00000551712;ENST00000552637;ENST00000547571;ENST00000547016;ENST00000550603;ENST00000548426;ENST00000550006;ENST00000548075;ENST00000549050	GO:0000122(negative regulation of transcription by RNA polymerase II);GO:0000790(nuclear chromatin);GO:0003714(transcription corepressor activity);GO:0003779(actin binding);GO:0005515(protein binding);GO:0005634(nucleus);GO:0005737(cytoplasm);GO:0005884(actin filament);GO:0005886(plasma membrane);GO:0006915(apoptotic process);GO:0010628(positive regulation of gene expression);GO:0010629(negative …	NA	NA	NA	pro-apoptotic WT1 regulator [Source:HGNC Symbol;Acc:HGNC:8614]	protein_coding;retained_intron;processed_transcript	4.70102	2.61115	5.0517	1.16064	1.04168	0.856225	4.0424	2.01521	4.73292e-15	9.2128e-13	up	yes
ENSG00000115758	ODC1	ENST00000234111;ENST00000405333;ENST00000446285;ENST00000443218	GO:0001822(kidney development);GO:0003824(catalytic activity);GO:0004586(ornithine decarboxylase activity);GO:0005515(protein binding);GO:0005575(cellular_component);GO:0005737(cytoplasm);GO:0005829(cytosol);GO:0006521(regulation of cellular amino acid metabolic process);GO:0006595(polyamine metabolic process);GO:0006596(polyamine biosynthetic process);GO:0008284(positive regulation of cell popul…	00330(Arginine and proline metabolism);00480(Glutathione metabolism);00480(Glutathione metabolism)	K01581	EC:4.1.1.17	ornithine decarboxylase 1 [Source:HGNC Symbol;Acc:HGNC:8109]	protein_coding;processed_transcript	176.384	191.677	178.415	90.7275	89.6819	87.0393	2.04329	1.0309	5.2693e-15	1.01219e-12	up	yes
ENSG00000163346	PBXIP1	ENST00000368463;ENST00000368460;ENST00000368465;ENST00000493133;ENST00000498553;ENST00000490230	GO:0003714(transcription corepressor activity);GO:0005515(protein binding);GO:0005634(nucleus);GO:0005737(cytoplasm);GO:0005829(cytosol);GO:0005856(cytoskeleton);GO:0005874(microtubule);GO:0007275(multicellular organism development);GO:0016020(membrane);GO:0030154(cell differentiation);GO:0045892(negative regulation of transcription, DNA-templated);GO:2001106(regulation of Rho guanyl-nucleotide e…	NA	NA	NA	PBX homeobox interacting protein 1 [Source:HGNC Symbol;Acc:HGNC:21199]	protein_coding;processed_transcript;nonsense_mediated_decay	3.5024	4.76522	5.31504	13.2325	12.561	13.1243	0.349009	-1.51866	9.30087e-15	1.76342e-12	down	yes
ENSG00000169967	MAP3K2	ENST00000409947;ENST00000344908;ENST00000409179	GO:0000165(MAPK cascade);GO:0000166(nucleotide binding);GO:0000186(activation of MAPKK activity);GO:0000187(activation of MAPK activity);GO:0004672(protein kinase activity);GO:0004674(protein serine/threonine kinase activity);GO:0004709(MAP kinase kinase kinase activity);GO:0005515(protein binding);GO:0005524(ATP binding);GO:0005634(nucleus);GO:0005654(nucleoplasm);GO:0005737(cytoplasm);GO:000582…	04010(MAPK signaling pathway);04540(Gap junction);04912(GnRH signaling pathway);04912(GnRH signaling pathway)	K04420	EC:2.7.11.25	mitogen-activated protein kinase kinase kinase 2 [Source:HGNC Symbol;Acc:HGNC:6854]	protein_coding	4.98258	4.95158	5.10078	2.06575	2.04812	2.03432	2.44543	1.29009	9.73848e-15	1.82272e-12	up	yes
ENSG00000139973	SYT16	ENST00000568344;ENST00000430451;ENST00000636133;ENST00000554436;ENST00000636344;ENST00000554138;ENST00000555409	GO:0005515(protein binding);GO:0005543(phospholipid binding);GO:0006887(exocytosis);GO:0016020(membrane);GO:0016021(integral component of membrane);GO:0042802(identical protein binding);GO:0042802(identical protein binding)	NA	K19328	NA	synaptotagmin 16 [Source:HGNC Symbol;Acc:HGNC:23142]	protein_coding;processed_transcript;nonsense_mediated_decay	2.45632	2.72274	2.74139	1.05016	0.912217	0.934542	2.73409	1.45106	1.10353e-14	2.03929e-12	up	yes
ENSG00000174021	GNG5	ENST00000370645;ENST00000370641;ENST00000487806	GO:0003924(GTPase activity);GO:0005515(protein binding);GO:0005834(heterotrimeric G-protein complex);GO:0005886(plasma membrane);GO:0007165(signal transduction);GO:0007186(G protein-coupled receptor signaling pathway);GO:0016020(membrane);GO:0030165(PDZ domain binding);GO:0031680(G-protein beta/gamma-subunit complex);GO:0031681(G-protein beta-subunit binding);GO:0070062(extracellular exosome);GO:…	04014(Ras signaling pathway);04062(Chemokine signaling pathway);04151(PI3K-Akt signaling pathway);04371(Apelin signaling pathway);04713(Circadian entrainment);04723(Retrograde endocannabinoid signaling);04724(Glutamatergic synapse);04725(Cholinergic synapse);04726(Serotonergic synapse);04727(GABAergic synapse);04728(Dopaminergic synapse);04926(Relaxin signaling pathway);05032(Morphine addiction);…	K04542	NA	G protein subunit gamma 5 [Source:HGNC Symbol;Acc:HGNC:4408]	protein_coding;processed_transcript	90.5682	100.525	87.165	40.6951	41.1989	46.4983	2.16725	1.11586	1.22805e-14	2.24104e-12	up	yes
ENSG00000140450	ARRDC4	ENST00000268042	GO:0005515(protein binding);GO:0005737(cytoplasm);GO:0005768(endosome);GO:0005769(early endosome);GO:0005886(plasma membrane);GO:0015031(protein transport);GO:0016020(membrane);GO:0016567(protein ubiquitination);GO:0031410(cytoplasmic vesicle);GO:0043231(intracellular membrane-bounded organelle);GO:0051443(positive regulation of ubiquitin-protein transferase activity);GO:0140112(extracellular ves…	NA	NA	NA	arrestin domain containing 4 [Source:HGNC Symbol;Acc:HGNC:28087]	protein_coding	5.08791	4.99428	5.28542	1.47465	1.65076	1.23705	3.52269	1.81668	1.27002e-14	2.28901e-12	up	yes
ENSG00000109917	ZPR1	ENST00000227322;ENST00000449430;ENST00000429220;ENST00000431973;ENST00000425791;ENST00000366405;ENST00000444935;ENST00000498065;ENST00000487030	GO:0000226(microtubule cytoskeleton organization);GO:0001833(inner cell mass cell proliferation);GO:0001834(trophectodermal cell proliferation);GO:0005515(protein binding);GO:0005634(nucleus);GO:0005654(nucleoplasm);GO:0005730(nucleolus);GO:0005737(cytoplasm);GO:0006397(mRNA processing);GO:0007165(signal transduction);GO:0008270(zinc ion binding);GO:0008283(cell population proliferation);GO:00083…	NA	K06874	NA	ZPR1 zinc finger [Source:HGNC Symbol;Acc:HGNC:13051]	protein_coding;nonsense_mediated_decay;processed_transcript;retained_intron	22.2567	17.6023	24.2051	9.03717	9.72467	9.21117	2.29021	1.19548	1.47109e-14	2.61908e-12	up	yes
ENSG00000073614	KDM5A	ENST00000399788;ENST00000540838;ENST00000540168;ENST00000535014;ENST00000541335;ENST00000535269;ENST00000543507;ENST00000544777;ENST00000540156;ENST00000536014;ENST00000544760	GO:0000122(negative regulation of transcription by RNA polymerase II);GO:0000976(transcription regulatory region sequence-specific DNA binding);GO:0003677(DNA binding);GO:0003682(chromatin binding);GO:0003713(transcription coactivator activity);GO:0005515(protein binding);GO:0005634(nucleus);GO:0005654(nucleoplasm);GO:0005730(nucleolus);GO:0006325(chromatin organization);GO:0006338(chromatin remo…	NA	NA	NA	lysine demethylase 5A [Source:HGNC Symbol;Acc:HGNC:9886]	protein_coding;processed_transcript;retained_intron	11.1272	11.1901	11.3361	5.52207	5.19447	5.65143	2.05605	1.03988	1.52325e-14	2.67927e-12	up	yes
ENSG00000272462	U91328	ENST00000658630;ENST00000606723;ENST00000666742;ENST00000670129;ENST00000656696;ENST00000658335;ENST00000653223;ENST00000660716;ENST00000656572;ENST00000658377	NA	NA	NA	NA	novel transcript	lncRNA	2.27637	2.37803	2.19921	6.98524	6.38701	6.6836	0.341726	-1.54909	1.57009e-14	2.72877e-12	down	yes
ENSG00000067064	IDI1	ENST00000381344;ENST00000429642;ENST00000491735;ENST00000482091;ENST00000427898	GO:0004452(isopentenyl-diphosphate delta-isomerase activity);GO:0005737(cytoplasm);GO:0005777(peroxisome);GO:0005829(cytosol);GO:0006629(lipid metabolic process);GO:0006694(steroid biosynthetic process);GO:0006695(cholesterol biosynthetic process);GO:0008202(steroid metabolic process);GO:0008203(cholesterol metabolic process);GO:0008299(isoprenoid biosynthetic process);GO:0009240(isopentenyl diph…	00900(Terpenoid backbone biosynthesis);00900(Terpenoid backbone biosynthesis)	K01823	EC:5.3.3.2	isopentenyl-diphosphate delta isomerase 1 [Source:HGNC Symbol;Acc:HGNC:5387]	protein_coding;processed_transcript;retained_intron	8.92418	8.59943	9.61599	20.5011	20.5785	18.8876	0.452574	-1.14378	1.9981e-14	3.43179e-12	down	yes
ENSG00000110092	CCND1	ENST00000227507;ENST00000539241;ENST00000545484;ENST00000535993;ENST00000536559;ENST00000542367	GO:0000079(regulation of cyclin-dependent protein serine/threonine kinase activity);GO:0000082(G1/S transition of mitotic cell cycle);GO:0000122(negative regulation of transcription by RNA polymerase II);GO:0000307(cyclin-dependent protein kinase holoenzyme complex);GO:0000320(re-entry into mitotic cell cycle);GO:0001889(liver development);GO:0001934(positive regulation of protein phosphorylation…	01522(Endocrine resistance);04068(FoxO signaling pathway);04110(Cell cycle);04115(p53 signaling pathway);04151(PI3K-Akt signaling pathway);04152(AMPK signaling pathway);04218(Cellular senescence);04310(Wnt signaling pathway);04340(Hedgehog signaling pathway);04371(Apelin signaling pathway);04390(Hippo signaling pathway);04510(Focal adhesion);04530(Tight junction);04630(Jak-STAT signaling pathway)…	NA	NA	cyclin D1 [Source:HGNC Symbol;Acc:HGNC:1582]	protein_coding;retained_intron	66.2797	67.1099	63.471	132.052	124.03	126.883	0.514043	-0.96004	3.53082e-14	5.99378e-12	down	no
ENSG00000089195	TRMT6	ENST00000466974;ENST00000453074;ENST00000473131;ENST00000203001;ENST00000493972	GO:0003723(RNA binding);GO:0005515(protein binding);GO:0005634(nucleus);GO:0005654(nucleoplasm);GO:0006400(tRNA modification);GO:0008033(tRNA processing);GO:0030488(tRNA methylation);GO:0031515(tRNA (m1A) methyltransferase complex);GO:0080009(mRNA methylation);GO:0080009(mRNA methylation)	NA	K03256	NA	tRNA methyltransferase 6 [Source:HGNC Symbol;Acc:HGNC:20900]	processed_transcript;protein_coding	26.6275	29.9578	31.6413	14.3584	13.7493	13.4746	2.12173	1.08524	4.08222e-14	6.85015e-12	up	yes
ENSG00000117228	GBP1	ENST00000370473;ENST00000493139;ENST00000495131;ENST00000469194;ENST00000479889;ENST00000468959;ENST00000459831;ENST00000484970	GO:0000139(Golgi membrane);GO:0000166(nucleotide binding);GO:0002376(immune system process);GO:0003779(actin binding);GO:0003924(GTPase activity);GO:0005515(protein binding);GO:0005525(GTP binding);GO:0005576(extracellular region);GO:0005737(cytoplasm);GO:0005794(Golgi apparatus);GO:0005829(cytosol);GO:0005886(plasma membrane);GO:0012506(vesicle membrane);GO:0015629(actin cytoskeleton);GO:0016020…	04621(NOD-like receptor signaling pathway);04621(NOD-like receptor signaling pathway)	NA	NA	guanylate binding protein 1 [Source:HGNC Symbol;Acc:HGNC:4182]	protein_coding;processed_transcript	0.579754	0.526933	0.660009	2.77289	2.93985	2.23816	0.222201	-2.17007	5.17017e-14	8.5772e-12	down	yes
ENSG00000128908	INO80	ENST00000558357;ENST00000559995;ENST00000648947;ENST00000561172;ENST00000561244;ENST00000401393;ENST00000557849;ENST00000560799;ENST00000560689;ENST00000558270;ENST00000616814	GO:0000070(mitotic sister chromatid segregation);GO:0000166(nucleotide binding);GO:0000724(double-strand break repair via homologous recombination);GO:0003677(DNA binding);GO:0003779(actin binding);GO:0005515(protein binding);GO:0005524(ATP binding);GO:0005634(nucleus);GO:0005654(nucleoplasm);GO:0005694(chromosome);GO:0005737(cytoplasm);GO:0005819(spindle);GO:0005856(cytoskeleton);GO:0005874(micr…	NA	K11665	EC:3.6.4.12	INO80 complex ATPase subunit [Source:HGNC Symbol;Acc:HGNC:26956]	nonsense_mediated_decay;protein_coding;retained_intron;processed_transcript	15.7662	17.8842	16.6298	7.7709	7.6602	8.70774	2.08296	1.05863	5.24922e-14	8.6105e-12	up	yes
ENSG00000182934	SRPRA	ENST00000332118;ENST00000532259;ENST00000532268;ENST00000527817;ENST00000530680;ENST00000531104;ENST00000528744	GO:0000166(nucleotide binding);GO:0003723(RNA binding);GO:0003924(GTPase activity);GO:0005047(signal recognition particle binding);GO:0005525(GTP binding);GO:0005783(endoplasmic reticulum);GO:0005785(signal recognition particle receptor complex);GO:0005789(endoplasmic reticulum membrane);GO:0006605(protein targeting);GO:0006613(cotranslational protein targeting to membrane);GO:0006614(SRP-depende…	03060(Protein export);03060(Protein export)	K13431	NA	SRP receptor subunit alpha [Source:HGNC Symbol;Acc:HGNC:11307]	protein_coding;retained_intron;processed_transcript	46.2176	47.6137	47.3788	22.5642	22.7379	24.828	2.01355	1.00974	5.4712e-14	8.8749e-12	up	yes
ENSG00000140718	FTO	ENST00000471389;ENST00000563011;ENST00000636218;ENST00000460382;ENST00000640179;ENST00000431610;ENST00000637845;ENST00000636091;ENST00000472835;ENST00000637001;ENST00000636491;ENST00000612285;ENST00000268349;ENST00000637562;ENST00000636992;ENST00000464071;ENST00000637969;ENST00000463855;ENST00000637049;ENST00000635892;ENST00000636030;ENST00000570395;ENST00000637062	GO:0001659(temperature homeostasis);GO:0005634(nucleus);GO:0005654(nucleoplasm);GO:0005737(cytoplasm);GO:0006307(DNA dealkylation involved in DNA repair);GO:0008198(ferrous iron binding);GO:0010883(regulation of lipid storage);GO:0016020(membrane);GO:0016021(integral component of membrane);GO:0016491(oxidoreductase activity);GO:0016607(nuclear speck);GO:0016740(transferase activity);GO:0035515(ox…	NA	K19469	EC:1.14.11.53	FTO alpha-ketoglutarate dependent dioxygenase [Source:HGNC Symbol;Acc:HGNC:24678]	protein_coding;nonsense_mediated_decay;processed_transcript	1.61515	1.32809	1.07314	3.33958	3.58275	3.3144	0.392351	-1.34978	6.29657e-14	1.01015e-11	down	yes
ENSG00000139697	SBNO1	ENST00000267176;ENST00000420886;ENST00000602398	GO:0003674(molecular_function);GO:0005575(cellular_component);GO:0005634(nucleus);GO:0006355(regulation of transcription, DNA-templated);GO:0008150(biological_process);GO:0031490(chromatin DNA binding);GO:0042393(histone binding);GO:0042393(histone binding)	NA	NA	NA	strawberry notch homolog 1 [Source:HGNC Symbol;Acc:HGNC:22973]	protein_coding	12.7993	10.2373	10.1194	4.06511	4.97854	5.42125	2.29217	1.19671	1.20594e-13	1.91364e-11	up	yes
ENSG00000144867	SRPRB	ENST00000466490;ENST00000466636;ENST00000481356;ENST00000494297;ENST00000484684	GO:0000166(nucleotide binding);GO:0005525(GTP binding);GO:0005737(cytoplasm);GO:0005783(endoplasmic reticulum);GO:0005789(endoplasmic reticulum membrane);GO:0005881(cytoplasmic microtubule);GO:0016020(membrane);GO:0016021(integral component of membrane);GO:0036498(IRE1-mediated unfolded protein response);GO:0036498(IRE1-mediated unfolded protein response)	03060(Protein export);03060(Protein export)	K12272	NA	SRP receptor subunit beta [Source:HGNC Symbol;Acc:HGNC:24085]	protein_coding;nonsense_mediated_decay;retained_intron	18.4047	18.9612	17.9095	8.6094	8.18748	8.16415	2.21447	1.14696	1.36999e-13	2.1506e-11	up	yes
ENSG00000125351	UPF3B	ENST00000345865;ENST00000276201;ENST00000619445;ENST00000478840;ENST00000636792	GO:0000184(nuclear-transcribed mRNA catabolic process, nonsense-mediated decay);GO:0000398(mRNA splicing, via spliceosome);GO:0003676(nucleic acid binding);GO:0003723(RNA binding);GO:0003729(mRNA binding);GO:0005515(protein binding);GO:0005634(nucleus);GO:0005654(nucleoplasm);GO:0005730(nucleolus);GO:0005737(cytoplasm);GO:0005829(cytosol);GO:0006405(RNA export from nucleus);GO:0006406(mRNA export…	03013(RNA transport);03015(mRNA surveillance pathway);03015(mRNA surveillance pathway)	K14328	NA	UPF3B regulator of nonsense mediated mRNA decay [Source:HGNC Symbol;Acc:HGNC:20439]	protein_coding;retained_intron	17.725	17.6091	19.0016	7.67603	7.0358	7.94438	2.39827	1.26199	1.58534e-13	2.46217e-11	up	yes
ENSG00000225921	NOL7	ENST00000451315;ENST00000474485;ENST00000420088	GO:0003723(RNA binding);GO:0005515(protein binding);GO:0005634(nucleus);GO:0005730(nucleolus);GO:0005730(nucleolus)	NA	NA	NA	nucleolar protein 7 [Source:HGNC Symbol;Acc:HGNC:21040]	protein_coding;processed_transcript	65.2008	69.9539	67.6669	35.256	33.4404	32.5973	2.00231	1.00167	1.70924e-13	2.62665e-11	up	yes
ENSG00000170860	LSM3	ENST00000306024	GO:0000398(mRNA splicing, via spliceosome);GO:0000932(P-body);GO:0000956(nuclear-transcribed mRNA catabolic process);GO:0003723(RNA binding);GO:0005515(protein binding);GO:0005634(nucleus);GO:0005654(nucleoplasm);GO:0005681(spliceosomal complex);GO:0005688(U6 snRNP);GO:0005829(cytosol);GO:0006397(mRNA processing);GO:0008380(RNA splicing);GO:0030629(U6 snRNA 3'-end binding);GO:0033962(cytoplasmic …	03018(RNA degradation);03040(Spliceosome)	K12622	NA	LSM3 homolog, U6 small nuclear RNA and mRNA degradation associated [Source:HGNC Symbol;Acc:HGNC:17874]	protein_coding	14.2024	14.4002	14.6046	5.90982	6.11968	4.91431	2.55003	1.35052	2.07822e-13	3.1604e-11	up	yes
ENSG00000125375	DMAC2L	ENST00000554438;ENST00000553774;ENST00000556962;ENST00000358473;ENST00000672419;ENST00000557421;ENST00000554951;ENST00000555939;ENST00000311459;ENST00000245448;ENST00000672910;ENST00000554204;ENST00000426751	GO:0005739(mitochondrion);GO:0005743(mitochondrial inner membrane);GO:0006754(ATP biosynthetic process);GO:0006811(ion transport);GO:0015078(proton transmembrane transporter activity);GO:0016020(membrane);GO:0042407(cristae formation);GO:0042776(mitochondrial ATP synthesis coupled proton transport);GO:0045263(proton-transporting ATP synthase complex, coupling factor F(o));GO:0046872(metal ion bin…	NA	K07554	NA	distal membrane arm assembly complex 2 like [Source:HGNC Symbol;Acc:HGNC:18799]	processed_transcript;retained_intron;protein_coding	3.49183	3.52887	3.67507	1.01736	1.00153	1.06641	3.46669	1.79356	2.54831e-13	3.83534e-11	up	yes
ENSG00000167635	ZNF146	ENST00000456324;ENST00000443387;ENST00000591063;ENST00000586094;ENST00000587285	GO:0003676(nucleic acid binding);GO:0003677(DNA binding);GO:0005515(protein binding);GO:0005634(nucleus);GO:0005730(nucleolus);GO:0005829(cytosol);GO:0006355(regulation of transcription, DNA-templated);GO:0008201(heparin binding);GO:0008270(zinc ion binding);GO:0046872(metal ion binding);GO:0046872(metal ion binding)	NA	NA	NA	zinc finger protein 146 [Source:HGNC Symbol;Acc:HGNC:12931]	protein_coding;processed_transcript;retained_intron	40.8048	47.2815	42.5227	22.8516	19.9253	21.4336	2.03407	1.02437	2.83801e-13	4.22777e-11	up	yes
ENSG00000167508	MVD	ENST00000301012;ENST00000569177;ENST00000565610;ENST00000565149;ENST00000563785;ENST00000568133;ENST00000568709;ENST00000565720;ENST00000563170;ENST00000567064;ENST00000562981;ENST00000561895;ENST00000562651;ENST00000563463;ENST00000562741;ENST00000565842;ENST00000566636	GO:0000166(nucleotide binding);GO:0004163(diphosphomevalonate decarboxylase activity);GO:0005524(ATP binding);GO:0005737(cytoplasm);GO:0005829(cytosol);GO:0006489(dolichyl diphosphate biosynthetic process);GO:0006629(lipid metabolic process);GO:0006694(steroid biosynthetic process);GO:0006695(cholesterol biosynthetic process);GO:0008202(steroid metabolic process);GO:0008203(cholesterol metabolic …	00900(Terpenoid backbone biosynthesis);00900(Terpenoid backbone biosynthesis)	K01597	EC:4.1.1.33	mevalonate diphosphate decarboxylase [Source:HGNC Symbol;Acc:HGNC:7529]	protein_coding;nonsense_mediated_decay;retained_intron;processed_transcript	4.37802	4.80229	4.5587	10.258	11.2996	10.6584	0.426466	-1.2295	3.00773e-13	4.43534e-11	down	yes
ENSG00000068489	PRR11	ENST00000262293;ENST00000614081;ENST00000577457;ENST00000582995;ENST00000580177;ENST00000581182;ENST00000578777;ENST00000582004;ENST00000578542	GO:0005634(nucleus);GO:0005737(cytoplasm);GO:0007050(cell cycle arrest);GO:0016020(membrane);GO:0051726(regulation of cell cycle);GO:0051726(regulation of cell cycle)	NA	NA	NA	proline rich 11 [Source:HGNC Symbol;Acc:HGNC:25619]	protein_coding;nonsense_mediated_decay;retained_intron	14.205	13.4305	12.7835	26.808	25.3003	26.251	0.515816	-0.955071	3.44487e-13	5.0122e-11	down	no
ENSG00000204520	MICA	ENST00000449934;ENST00000616296;ENST00000673996;ENST00000674069;ENST00000673647;ENST00000674131;ENST00000667609;ENST00000421350	NA	04650(Natural killer cell mediated cytotoxicity);05167(Kaposi sarcoma-associated herpesvirus infection);05167(Kaposi sarcoma-associated herpesvirus infection)	K07985	NA	MHC class I polypeptide-related sequence A [Source:HGNC Symbol;Acc:HGNC:7090]	protein_coding;retained_intron;processed_transcript	12.1	11.8154	11.4732	24.3214	25.1113	23.0578	0.488183	-1.03451	3.4834e-13	5.0122e-11	down	yes
ENSG00000272150	NBPF25P	ENST00000619932;ENST00000606775	NA	NA	NA	NA	NBPF member 25, pseudogene [Source:HGNC Symbol;Acc:HGNC:45046]	processed_transcript;transcribed_unprocessed_pseudogene	3.53269	3.52308	3.7431	0.895131	0.834434	0.485143	4.87598	2.28569	3.50191e-13	5.0122e-11	up	yes
ENSG00000132964	CDK8	ENST00000381527;ENST00000480323;ENST00000477277;ENST00000536792;ENST00000465820;ENST00000625988	GO:0000166(nucleotide binding);GO:0004672(protein kinase activity);GO:0004674(protein serine/threonine kinase activity);GO:0004693(cyclin-dependent protein serine/threonine kinase activity);GO:0005515(protein binding);GO:0005524(ATP binding);GO:0005634(nucleus);GO:0005654(nucleoplasm);GO:0005730(nucleolus);GO:0006367(transcription initiation from RNA polymerase II promoter);GO:0006468(protein pho…	NA	NA	NA	cyclin dependent kinase 8 [Source:HGNC Symbol;Acc:HGNC:1779]	protein_coding;retained_intron;nonsense_mediated_decay	6.56488	6.09361	5.70777	1.78618	1.91688	2.17887	3.12249	1.6427	3.86705e-13	5.48107e-11	up	yes
ENSG00000153956	CACNA2D1	ENST00000356860;ENST00000443883;ENST00000423588;ENST00000475237;ENST00000356253;ENST00000469297;ENST00000486539;ENST00000492734;ENST00000464354;ENST00000466806;ENST00000484706;ENST00000461275	GO:0005244(voltage-gated ion channel activity);GO:0005245(voltage-gated calcium channel activity);GO:0005262(calcium channel activity);GO:0005886(plasma membrane);GO:0005891(voltage-gated calcium channel complex);GO:0006811(ion transport);GO:0006816(calcium ion transport);GO:0016020(membrane);GO:0016021(integral component of membrane);GO:0016529(sarcoplasmic reticulum);GO:0030315(T-tubule);GO:003…	04010(MAPK signaling pathway);04260(Cardiac muscle contraction);04261(Adrenergic signaling in cardiomyocytes);04921(Oxytocin signaling pathway);05410(Hypertrophic cardiomyopathy (HCM));05412(Arrhythmogenic right ventricular cardiomyopathy (ARVC));05414(Dilated cardiomyopathy (DCM));05414(Dilated cardiomyopathy (DCM))	NA	NA	calcium voltage-gated channel auxiliary subunit alpha2delta 1 [Source:HGNC Symbol;Acc:HGNC:1399]	protein_coding;retained_intron;processed_transcript	4.8673	4.72751	4.45577	1.912	1.75329	1.94543	2.50423	1.32437	4.08674e-13	5.73677e-11	up	yes
ENSG00000272410	AC022384	ENST00000450534;ENST00000437082	GO:0006259(DNA metabolic process);GO:0016788(hydrolase activity, acting on ester bonds);GO:0016888(endodeoxyribonuclease activity, producing 5'-phosphomonoesters);GO:0016888(endodeoxyribonuclease activity, producing 5'-phosphomonoesters)	NA	NA	NA	novel protein	nonsense_mediated_decay	1.57483	1.34499	0.91849	0.0681095	0.0001	0.0614604	29.6007	4.88756	4.33919e-13	6.03313e-11	up	yes
ENSG00000106462	EZH2	ENST00000460911;ENST00000492143;ENST00000320356;ENST00000483012;ENST00000350995;ENST00000483967;ENST00000498186;ENST00000469631;ENST00000478654;ENST00000476773	GO:0000122(negative regulation of transcription by RNA polymerase II);GO:0000781(chromosome, telomeric region);GO:0000790(nuclear chromatin);GO:0000976(transcription regulatory region sequence-specific DNA binding);GO:0000978(RNA polymerase II cis-regulatory region sequence-specific DNA binding);GO:0000979(RNA polymerase II core promoter sequence-specific DNA binding);GO:0001226(RNA polymerase II…	00310(Lysine degradation);05206(MicroRNAs in cancer);05206(MicroRNAs in cancer)	K11430	EC:2.1.1.43	enhancer of zeste 2 polycomb repressive complex 2 subunit [Source:HGNC Symbol;Acc:HGNC:3527]	protein_coding;nonsense_mediated_decay;retained_intron	10.8786	11.3168	9.94428	21.2094	21.5159	21.5607	0.499949	-1.00015	6.23881e-13	8.59249e-11	down	yes
ENSG00000087842	PIR	ENST00000380420;ENST00000380421;ENST00000471725;ENST00000476381;ENST00000484433;ENST00000492432	GO:0003712(transcription coregulator activity);GO:0005515(protein binding);GO:0005634(nucleus);GO:0005654(nucleoplasm);GO:0005737(cytoplasm);GO:0005829(cytosol);GO:0006366(transcription by RNA polymerase II);GO:0007586(digestion);GO:0008127(quercetin 2,3-dioxygenase activity);GO:0016491(oxidoreductase activity);GO:0030099(myeloid cell differentiation);GO:0030224(monocyte differentiation);GO:00468…	NA	NA	NA	pirin [Source:HGNC Symbol;Acc:HGNC:30048]	protein_coding;processed_transcript	7.48748	7.14158	7.52568	17.29	18.5959	16.9985	0.418928	-1.25523	6.51525e-13	8.88935e-11	down	yes
ENSG00000036549	ZZZ3	ENST00000370798;ENST00000481346;ENST00000476275;ENST00000370801;ENST00000476195;ENST00000433749;ENST00000463166;ENST00000469944;ENST00000414381;ENST00000474746;ENST00000458763	GO:0000981(DNA-binding transcription factor activity, RNA polymerase II-specific);GO:0003677(DNA binding);GO:0005515(protein binding);GO:0005634(nucleus);GO:0005654(nucleoplasm);GO:0005671(Ada2/Gcn5/Ada3 transcription activator complex);GO:0005730(nucleolus);GO:0006357(regulation of transcription by RNA polymerase II);GO:0008270(zinc ion binding);GO:0046872(metal ion binding);GO:0046872(metal ion…	NA	NA	NA	zinc finger ZZ-type containing 3 [Source:HGNC Symbol;Acc:HGNC:24523]	protein_coding;processed_transcript	6.76791	6.42032	6.5265	2.95146	2.83301	2.84711	2.28402	1.19158	6.90908e-13	9.33941e-11	up	yes
ENSG00000052802	MSMO1	ENST00000261507;ENST00000504317;ENST00000393766;ENST00000507013;ENST00000505270	GO:0000254(C-4 methylsterol oxidase activity);GO:0005506(iron ion binding);GO:0005515(protein binding);GO:0005783(endoplasmic reticulum);GO:0005789(endoplasmic reticulum membrane);GO:0005886(plasma membrane);GO:0006629(lipid metabolic process);GO:0006631(fatty acid metabolic process);GO:0006694(steroid biosynthetic process);GO:0006695(cholesterol biosynthetic process);GO:0008202(steroid metabolic…	00100(Steroid biosynthesis);00100(Steroid biosynthesis)	K07750	EC:1.14.18.9	methylsterol monooxygenase 1 [Source:HGNC Symbol;Acc:HGNC:10545]	protein_coding	18.6926	17.4537	18.4369	36.6444	36.0308	35.0648	0.50662	-0.981024	7.89672e-13	1.05765e-10	down	no
ENSG00000052749	RRP12	ENST00000479481;ENST00000370992;ENST00000621606;ENST00000491313;ENST00000465394;ENST00000479317;ENST00000490815;ENST00000487612;ENST00000315563;ENST00000536831;ENST00000619048;ENST00000618765;ENST00000622320;ENST00000414986;ENST00000439965	GO:0003723(RNA binding);GO:0005634(nucleus);GO:0005730(nucleolus);GO:0005829(cytosol);GO:0005886(plasma membrane);GO:0006364(rRNA processing);GO:0016020(membrane);GO:0016021(integral component of membrane);GO:0031965(nuclear membrane);GO:0043231(intracellular membrane-bounded organelle);GO:0043231(intracellular membrane-bounded organelle)	NA	K14794	NA	ribosomal RNA processing 12 homolog [Source:HGNC Symbol;Acc:HGNC:29100]	processed_transcript;protein_coding;retained_intron	14.1073	16.1743	14.3872	6.67745	7.39578	7.94455	2.02876	1.0206	9.91025e-13	1.31527e-10	up	yes
ENSG00000159399	HK2	ENST00000409174;ENST00000290573;ENST00000472302	GO:0000166(nucleotide binding);GO:0001666(response to hypoxia);GO:0001678(cellular glucose homeostasis);GO:0002931(response to ischemia);GO:0003824(catalytic activity);GO:0004340(glucokinase activity);GO:0004396(hexokinase activity);GO:0005515(protein binding);GO:0005524(ATP binding);GO:0005536(glucose binding);GO:0005737(cytoplasm);GO:0005739(mitochondrion);GO:0005741(mitochondrial outer membran…	00010(Glycolysis / Gluconeogenesis);00051(Fructose and mannose metabolism);00052(Galactose metabolism);00500(Starch and sucrose metabolism);00520(Amino sugar and nucleotide sugar metabolism);00524(Neomycin, kanamycin and gentamicin biosynthesis);04066(HIF-1 signaling pathway);04910(Insulin signaling pathway);04930(Type II diabetes mellitus);04973(Carbohydrate digestion and absorption);05230(Centr…	K00844	EC:2.7.1.1	hexokinase 2 [Source:HGNC Symbol;Acc:HGNC:4923]	protein_coding;retained_intron	27.7607	26.5256	26.0489	14.0351	13.2284	14.0067	1.94657	0.960931	1.00065e-12	1.31608e-10	up	no
ENSG00000131263	RLIM	ENST00000332687;ENST00000349225	GO:0000122(negative regulation of transcription by RNA polymerase II);GO:0000209(protein polyubiquitination);GO:0003714(transcription corepressor activity);GO:0004842(ubiquitin-protein transferase activity);GO:0005634(nucleus);GO:0005654(nucleoplasm);GO:0005737(cytoplasm);GO:0005829(cytosol);GO:0006511(ubiquitin-dependent protein catabolic process);GO:0016567(protein ubiquitination);GO:0016740(tr…	NA	K16271	EC:2.3.2.27	ring finger protein, LIM domain interacting [Source:HGNC Symbol;Acc:HGNC:13429]	protein_coding	9.76589	10.303	9.92759	4.93634	5.01917	5.13093	1.98831	0.991543	1.02587e-12	1.33721e-10	up	no
ENSG00000162614	NEXN	ENST00000470735;ENST00000330010;ENST00000440324;ENST00000334785;ENST00000401035;ENST00000480732;ENST00000342754;ENST00000464998	GO:0003779(actin binding);GO:0005515(protein binding);GO:0005737(cytoplasm);GO:0005856(cytoskeleton);GO:0005886(plasma membrane);GO:0005912(adherens junction);GO:0005925(focal adhesion);GO:0007155(cell adhesion);GO:0007156(homophilic cell adhesion via plasma membrane adhesion molecules);GO:0007411(axon guidance);GO:0008307(structural constituent of muscle);GO:0009617(response to bacterium);GO:001…	NA	NA	NA	nexilin F-actin binding protein [Source:HGNC Symbol;Acc:HGNC:29557]	retained_intron;protein_coding;processed_transcript	18.8704	22.4108	21.9789	10.8301	8.49332	7.61849	2.34802	1.23145	1.09248e-12	1.41143e-10	up	yes
ENSG00000176087	SLC35A4	ENST00000612662;ENST00000514199;ENST00000623481;ENST00000323146	GO:0000139(Golgi membrane);GO:0005515(protein binding);GO:0005794(Golgi apparatus);GO:0008643(carbohydrate transport);GO:0015165(pyrimidine nucleotide-sugar transmembrane transporter activity);GO:0016020(membrane);GO:0016021(integral component of membrane);GO:0030173(integral component of Golgi membrane);GO:0032056(positive regulation of translation in response to stress);GO:0090481(pyrimidine nu…	NA	K15273	NA	solute carrier family 35 member A4 [Source:HGNC Symbol;Acc:HGNC:20753]	protein_coding	16.327	16.0668	16.7617	29.299	33.7172	32.7692	0.513183	-0.962455	1.24112e-12	1.5894e-10	down	no
ENSG00000197265	GTF2E2	ENST00000355904;ENST00000518445;ENST00000522833;ENST00000523499;ENST00000518599	GO:0003677(DNA binding);GO:0003723(RNA binding);GO:0005515(protein binding);GO:0005634(nucleus);GO:0005654(nucleoplasm);GO:0005669(transcription factor TFIID complex);GO:0005673(transcription factor TFIIE complex);GO:0005829(cytosol);GO:0006366(transcription by RNA polymerase II);GO:0006367(transcription initiation from RNA polymerase II promoter);GO:0016251(RNA polymerase II general transcriptio…	03022(Basal transcription factors);05203(Viral carcinogenesis);05203(Viral carcinogenesis)	K03137	NA	general transcription factor IIE subunit 2 [Source:HGNC Symbol;Acc:HGNC:4651]	protein_coding;processed_transcript;nonsense_mediated_decay	18.0763	18.5394	20.1161	7.30698	7.62351	8.76087	2.39462	1.2598	1.53819e-12	1.9527e-10	up	yes
ENSG00000075188	NUP37	ENST00000546385;ENST00000547269;ENST00000543021;ENST00000551200;ENST00000251074;ENST00000552283;ENST00000548994;ENST00000550459;ENST00000551744	GO:0000775(chromosome, centromeric region);GO:0000776(kinetochore);GO:0000777(condensed chromosome kinetochore);GO:0005515(protein binding);GO:0005634(nucleus);GO:0005635(nuclear envelope);GO:0005643(nuclear pore);GO:0005654(nucleoplasm);GO:0005694(chromosome);GO:0005829(cytosol);GO:0006110(regulation of glycolytic process);GO:0006406(mRNA export from nucleus);GO:0006409(tRNA export from nucleus)…	03013(RNA transport);03013(RNA transport)	K14302	NA	nucleoporin 37 [Source:HGNC Symbol;Acc:HGNC:29929]	retained_intron;nonsense_mediated_decay;processed_transcript;protein_coding	10.8017	11.7397	10.0001	4.6328	4.17361	3.8142	2.57844	1.3665	1.5699e-12	1.97577e-10	up	yes
ENSG00000172037	LAMB2	ENST00000305544;ENST00000498377;ENST00000469665;ENST00000418109;ENST00000467506;ENST00000493571;ENST00000488638;ENST00000483057;ENST00000477225;ENST00000486298;ENST00000480640;ENST00000477701;ENST00000538659;ENST00000484713;ENST00000494831;ENST00000464891;ENST00000483321;ENST00000542580;ENST00000462930	GO:0000904(cell morphogenesis involved in differentiation);GO:0005178(integrin binding);GO:0005198(structural molecule activity);GO:0005201(extracellular matrix structural constituent);GO:0005515(protein binding);GO:0005576(extracellular region);GO:0005604(basement membrane);GO:0005608(laminin-3 complex);GO:0005788(endoplasmic reticulum lumen);GO:0007155(cell adhesion);GO:0007411(axon guidance);G…	04151(PI3K-Akt signaling pathway);04510(Focal adhesion);04512(ECM-receptor interaction);05145(Toxoplasmosis);05146(Amoebiasis);05165(Human papillomavirus infection);05200(Pathways in cancer);05222(Small cell lung cancer);05222(Small cell lung cancer)	NA	NA	laminin subunit beta 2 [Source:HGNC Symbol;Acc:HGNC:6487]	protein_coding;retained_intron;processed_transcript	7.7752	7.44362	7.46754	13.9953	14.7882	15.2544	0.515156	-0.956919	1.59705e-12	1.99277e-10	down	no
ENSG00000047634	SCML1	ENST00000380041;ENST00000487842;ENST00000398080;ENST00000380045;ENST00000427362;ENST00000380043;ENST00000419185	GO:0003682(chromatin binding);GO:0005515(protein binding);GO:0005634(nucleus);GO:0042393(histone binding);GO:0045892(negative regulation of transcription, DNA-templated);GO:0045892(negative regulation of transcription, DNA-templated)	NA	K11464	NA	Scm polycomb group protein like 1 [Source:HGNC Symbol;Acc:HGNC:10580]	protein_coding;retained_intron	3.96035	3.87285	3.53354	8.47326	8.99063	8.67276	0.434896	-1.20126	1.8736e-12	2.31802e-10	down	yes
ENSG00000100852	ARHGAP5	ENST00000345122;ENST00000539826;ENST00000556611;ENST00000216743;ENST00000432921;ENST00000433497;ENST00000557643;ENST00000396582;ENST00000555814;ENST00000554090;ENST00000556191	GO:0003924(GTPase activity);GO:0005096(GTPase activator activity);GO:0005515(protein binding);GO:0005525(GTP binding);GO:0005737(cytoplasm);GO:0005783(endoplasmic reticulum);GO:0005829(cytosol);GO:0005886(plasma membrane);GO:0007155(cell adhesion);GO:0007165(signal transduction);GO:0007266(Rho protein signal transduction);GO:0016020(membrane);GO:0030879(mammary gland development);GO:0042169(SH2 d…	04510(Focal adhesion);04670(Leukocyte transendothelial migration);04670(Leukocyte transendothelial migration)	NA	NA	Rho GTPase activating protein 5 [Source:HGNC Symbol;Acc:HGNC:675]	protein_coding;retained_intron;nonsense_mediated_decay	5.21806	5.25558	5.81753	1.92872	2.1403	2.64942	2.42484	1.27789	2.00789e-12	2.46329e-10	up	yes
ENSG00000171914	TLN2	ENST00000472902;ENST00000561311;ENST00000489129;ENST00000636159;ENST00000467297;ENST00000494733;ENST00000559174;ENST00000561322;ENST00000474847;ENST00000559908;ENST00000561197	GO:0001726(ruffle);GO:0003779(actin binding);GO:0005178(integrin binding);GO:0005198(structural molecule activity);GO:0005200(structural constituent of cytoskeleton);GO:0005515(protein binding);GO:0005737(cytoplasm);GO:0005856(cytoskeleton);GO:0005886(plasma membrane);GO:0005925(focal adhesion);GO:0006897(endocytosis);GO:0007010(cytoskeleton organization);GO:0007016(cytoskeletal anchoring at plas…	04015(Rap1 signaling pathway);04510(Focal adhesion);04611(Platelet activation);05166(Human T-cell leukemia virus 1 infection);05166(Human T-cell leukemia virus 1 infection)	K06271	NA	talin 2 [Source:HGNC Symbol;Acc:HGNC:15447]	protein_coding;retained_intron;processed_transcript	4.10129	4.33696	3.96464	1.86141	1.75731	2.04055	2.19161	1.13199	2.10608e-12	2.56223e-10	up	yes
ENSG00000198780	FAM169A	ENST00000510609;ENST00000389156;ENST00000514200;ENST00000506954;ENST00000510496;ENST00000513277;ENST00000514215	GO:0005515(protein binding);GO:0005634(nucleus);GO:0005635(nuclear envelope);GO:0005637(nuclear inner membrane);GO:0016020(membrane);GO:0016020(membrane)	NA	NA	NA	family with sequence similarity 169 member A [Source:HGNC Symbol;Acc:HGNC:29138]	nonsense_mediated_decay;protein_coding	2.97302	3.22342	3.28261	0.998978	0.61894	1.07224	3.5236	1.81705	2.20689e-12	2.66267e-10	up	yes
ENSG00000279164	AL118508	ENST00000623468	NA	NA	NA	NA	TEC	TEC	0.049163	0.104009	0.025919	0.847115	0.774023	1.13632	0.0649478	-3.94458	2.42753e-12	2.90488e-10	down	yes
ENSG00000110104	CCDC86	ENST00000227520;ENST00000649393;ENST00000535217;ENST00000545580	GO:0003723(RNA binding);GO:0005515(protein binding);GO:0005634(nucleus);GO:0005654(nucleoplasm);GO:0005730(nucleolus);GO:0016032(viral process);GO:0016032(viral process)	NA	K14822	NA	coiled-coil domain containing 86 [Source:HGNC Symbol;Acc:HGNC:28359]	protein_coding;retained_intron;nonsense_mediated_decay	46.5354	52.0826	50.4669	25.3041	26.3797	25.2515	1.93779	0.954416	2.79925e-12	3.32246e-10	up	no
ENSG00000146648	EGFR	ENST00000275493;ENST00000420316;ENST00000454757;ENST00000342916;ENST00000455089;ENST00000344576;ENST00000459688;ENST00000485503;ENST00000450046;ENST00000463948	GO:0000139(Golgi membrane);GO:0000165(MAPK cascade);GO:0000166(nucleotide binding);GO:0000186(activation of MAPKK activity);GO:0000902(cell morphogenesis);GO:0001503(ossification);GO:0001618(virus receptor activity);GO:0001889(liver development);GO:0001892(embryonic placenta development);GO:0001934(positive regulation of protein phosphorylation);GO:0001942(hair follicle development);GO:0003682(ch…	01521(EGFR tyrosine kinase inhibitor resistance);01522(Endocrine resistance);04010(MAPK signaling pathway);04012(ErbB signaling pathway);04014(Ras signaling pathway);04015(Rap1 signaling pathway);04020(Calcium signaling pathway);04066(HIF-1 signaling pathway);04068(FoxO signaling pathway);04072(Phospholipase D signaling pathway);04144(Endocytosis);04151(PI3K-Akt signaling pathway);04510(Focal adh…	K04361	EC:2.7.10.1	epidermal growth factor receptor [Source:HGNC Symbol;Acc:HGNC:3236]	protein_coding;processed_transcript;retained_intron	16.1301	16.3973	14.6358	7.67971	7.96948	8.65581	1.94047	0.956406	3.08411e-12	3.63105e-10	up	no
ENSG00000168564	CDKN2AIP	ENST00000302350;ENST00000504169;ENST00000510928;ENST00000502924;ENST00000506835	GO:0001652(granular component);GO:0002039(p53 binding);GO:0003723(RNA binding);GO:0005515(protein binding);GO:0005634(nucleus);GO:0005654(nucleoplasm);GO:0005730(nucleolus);GO:0006974(cellular response to DNA damage stimulus);GO:0009967(positive regulation of signal transduction);GO:0030307(positive regulation of cell growth);GO:0030308(negative regulation of cell growth);GO:0031647(regulation of…	NA	NA	NA	CDKN2A interacting protein [Source:HGNC Symbol;Acc:HGNC:24325]	protein_coding;processed_transcript	8.61332	8.93101	9.84591	3.54917	3.85634	3.03916	2.62241	1.39089	3.21274e-12	3.75223e-10	up	yes
ENSG00000138433	CIR1	ENST00000342016;ENST00000461454;ENST00000464393;ENST00000377973;ENST00000472169	GO:0000122(negative regulation of transcription by RNA polymerase II);GO:0003714(transcription corepressor activity);GO:0005515(protein binding);GO:0005634(nucleus);GO:0005737(cytoplasm);GO:0005813(centrosome);GO:0005815(microtubule organizing center);GO:0005856(cytoskeleton);GO:0006397(mRNA processing);GO:0008380(RNA splicing);GO:0016607(nuclear speck);GO:0019901(protein kinase binding);GO:00329…	04330(Notch signaling pathway);05169(Epstein-Barr virus infection);05169(Epstein-Barr virus infection)	K06066	NA	corepressor interacting with RBPJ, CIR1 [Source:HGNC Symbol;Acc:HGNC:24217]	protein_coding;retained_intron	9.84167	10.6143	11.9022	4.13436	4.37872	4.2085	2.54357	1.34685	3.7756e-12	4.34104e-10	up	yes
ENSG00000116918	TSNAX	ENST00000366639;ENST00000475168;ENST00000413309;ENST00000476913;ENST00000602825	GO:0003677(DNA binding);GO:0003697(single-stranded DNA binding);GO:0003723(RNA binding);GO:0004521(endoribonuclease activity);GO:0005634(nucleus);GO:0005654(nucleoplasm);GO:0005737(cytoplasm);GO:0005794(Golgi apparatus);GO:0005829(cytosol);GO:0007275(multicellular organism development);GO:0007283(spermatogenesis);GO:0030154(cell differentiation);GO:0030422(production of siRNA involved in RNA inte…	NA	NA	NA	translin associated factor X [Source:HGNC Symbol;Acc:HGNC:12380]	protein_coding;retained_intron;processed_transcript	3.35152	4.27248	4.28111	1.26851	1.24021	1.5166	2.95756	1.56441	3.77637e-12	4.34104e-10	up	yes
ENSG00000153179	RASSF3	ENST00000542104;ENST00000540088;ENST00000637125;ENST00000283172;ENST00000636333;ENST00000336061	GO:0005515(protein binding);GO:0005737(cytoplasm);GO:0005829(cytosol);GO:0005856(cytoskeleton);GO:0005874(microtubule);GO:0005886(plasma membrane);GO:0007165(signal transduction);GO:0042802(identical protein binding);GO:0042981(regulation of apoptotic process);GO:0042981(regulation of apoptotic process)	NA	K09852	NA	Ras association domain family member 3 [Source:HGNC Symbol;Acc:HGNC:14271]	protein_coding;processed_transcript;nonsense_mediated_decay	8.04732	7.57769	8.41893	2.91911	3.31069	3.29813	2.52352	1.33544	3.94116e-12	4.49508e-10	up	yes
ENSG00000143322	ABL2	ENST00000662960;ENST00000504405;ENST00000668691;ENST00000502732;ENST00000509520;ENST00000512653;ENST00000344730;ENST00000504324;ENST00000367623;ENST00000660584;ENST00000508127;ENST00000659126;ENST00000507173;ENST00000511413;ENST00000392043	GO:0000166(nucleotide binding);GO:0000287(magnesium ion binding);GO:0001784(phosphotyrosine residue binding);GO:0003785(actin monomer binding);GO:0004672(protein kinase activity);GO:0004713(protein tyrosine kinase activity);GO:0004715(non-membrane spanning protein tyrosine kinase activity);GO:0005515(protein binding);GO:0005524(ATP binding);GO:0005737(cytoplasm);GO:0005829(cytosol);GO:0005856(cyt…	04012(ErbB signaling pathway);04014(Ras signaling pathway);05416(Viral myocarditis);05416(Viral myocarditis)	NA	NA	ABL proto-oncogene 2, non-receptor tyrosine kinase [Source:HGNC Symbol;Acc:HGNC:77]	retained_intron;protein_coding;processed_transcript	18.113	19.8946	17.991	10.0013	9.50111	9.99713	1.89829	0.924697	4.05689e-12	4.59121e-10	up	no
ENSG00000117360	PRPF3	ENST00000324862;ENST00000496202;ENST00000470824;ENST00000476970;ENST00000467514;ENST00000467329;ENST00000493553	GO:0000244(spliceosomal tri-snRNP complex assembly);GO:0000375(RNA splicing, via transesterification reactions);GO:0000398(mRNA splicing, via spliceosome);GO:0003723(RNA binding);GO:0005515(protein binding);GO:0005634(nucleus);GO:0005654(nucleoplasm);GO:0005681(spliceosomal complex);GO:0005829(cytosol);GO:0006397(mRNA processing);GO:0008380(RNA splicing);GO:0015030(Cajal body);GO:0016607(nuclear …	03040(Spliceosome);03040(Spliceosome)	K12843	NA	pre-mRNA processing factor 3 [Source:HGNC Symbol;Acc:HGNC:17348]	protein_coding;processed_transcript	19.9399	20.4869	20.4418	10.6395	10.3176	10.5707	1.93063	0.949074	4.41141e-12	4.95401e-10	up	no
ENSG00000145386	CCNA2	ENST00000274026	GO:0000079(regulation of cyclin-dependent protein serine/threonine kinase activity);GO:0000086(G2/M transition of mitotic cell cycle);GO:0000307(cyclin-dependent protein kinase holoenzyme complex);GO:0001939(female pronucleus);GO:0001940(male pronucleus);GO:0005515(protein binding);GO:0005634(nucleus);GO:0005654(nucleoplasm);GO:0005737(cytoplasm);GO:0005829(cytosol);GO:0006275(regulation of DNA r…	04110(Cell cycle);04152(AMPK signaling pathway);04218(Cellular senescence);04914(Progesterone-mediated oocyte maturation);05161(Hepatitis B);05165(Human papillomavirus infection);05166(Human T-cell leukemia virus 1 infection);05169(Epstein-Barr virus infection);05203(Viral carcinogenesis)	NA	NA	cyclin A2 [Source:HGNC Symbol;Acc:HGNC:1578]	protein_coding	25.9262	27.1494	27.102	12.8945	12.6852	12.346	2.11407	1.08003	4.50059e-12	5.01559e-10	up	yes
ENSG00000124767	GLO1	ENST00000373365;ENST00000470973	GO:0004462(lactoylglutathione lyase activity);GO:0005515(protein binding);GO:0005654(nucleoplasm);GO:0005737(cytoplasm);GO:0005829(cytosol);GO:0005886(plasma membrane);GO:0005975(carbohydrate metabolic process);GO:0006090(pyruvate metabolic process);GO:0006357(regulation of transcription by RNA polymerase II);GO:0006749(glutathione metabolic process);GO:0008270(zinc ion binding);GO:0009438(methyl…	00620(Pyruvate metabolism);00620(Pyruvate metabolism)	K01759	EC:4.4.1.5	glyoxalase I [Source:HGNC Symbol;Acc:HGNC:4323]	protein_coding;processed_transcript	129.175	38.0325	129.1	19.5048	20.0593	20.2728	4.95191	2.30798	4.85047e-12	5.36455e-10	up	yes
ENSG00000189091	SF3B3	ENST00000567635;ENST00000302516;ENST00000568539;ENST00000567250;ENST00000568291;ENST00000565990;ENST00000569687;ENST00000562722;ENST00000572365;ENST00000564899;ENST00000566095;ENST00000567654;ENST00000562874;ENST00000563739;ENST00000577085	GO:0000375(RNA splicing, via transesterification reactions);GO:0000398(mRNA splicing, via spliceosome);GO:0003676(nucleic acid binding);GO:0005515(protein binding);GO:0005634(nucleus);GO:0005654(nucleoplasm);GO:0005681(spliceosomal complex);GO:0005689(U12-type spliceosomal complex);GO:0005730(nucleolus);GO:0006397(mRNA processing);GO:0008380(RNA splicing);GO:0042177(negative regulation of protein…	03040(Spliceosome);03040(Spliceosome)	K12830	NA	splicing factor 3b subunit 3 [Source:HGNC Symbol;Acc:HGNC:10770]	nonsense_mediated_decay;protein_coding;retained_intron;processed_transcript	37.934	37.351	36.2076	19.2413	19.8546	20.6904	1.86485	0.899061	5.11374e-12	5.58768e-10	up	no
ENSG00000186642	PDE2A	ENST00000444035;ENST00000334456;ENST00000475807;ENST00000536458;ENST00000541998;ENST00000538749;ENST00000536918;ENST00000490749;ENST00000540380;ENST00000441209;ENST00000539367;ENST00000542223;ENST00000535701;ENST00000485058;ENST00000544570;ENST00000546038;ENST00000543575;ENST00000420501;ENST00000376450;ENST00000418754;ENST00000537631;ENST00000544239;ENST00000540345;ENST00000542969;ENST00000538299…	GO:0000122(negative regulation of transcription by RNA polymerase II);GO:0000166(nucleotide binding);GO:0000287(magnesium ion binding);GO:0003170(heart valve development);GO:0003281(ventricular septum development);GO:0004114(3',5'-cyclic-nucleotide phosphodiesterase activity);GO:0004115(3',5'-cyclic-AMP phosphodiesterase activity);GO:0004118(cGMP-stimulated cyclic-nucleotide phosphodiesterase act…	00230(Purine metabolism);04022(cGMP-PKG signaling pathway);04740(Olfactory transduction);04925(Aldosterone synthesis and secretion);05032(Morphine addiction);05032(Morphine addiction)	NA	NA	phosphodiesterase 2A [Source:HGNC Symbol;Acc:HGNC:8777]	protein_coding;nonsense_mediated_decay;retained_intron;processed_transcript	2.55928	3.02163	2.47838	0.725099	0.792315	1.00407	3.19624	1.67638	5.15801e-12	5.58768e-10	up	yes
ENSG00000123395	ATG101	ENST00000336854;ENST00000553049;ENST00000547409;ENST00000550604;ENST00000552947;ENST00000548915;ENST00000552544	GO:0000045(autophagosome assembly);GO:0000407(phagophore assembly site);GO:0005515(protein binding);GO:0005737(cytoplasm);GO:0005789(endoplasmic reticulum membrane);GO:0005829(cytosol);GO:0006914(autophagy);GO:0016236(macroautophagy);GO:0016241(regulation of macroautophagy);GO:0042802(identical protein binding);GO:0044877(protein-containing complex binding);GO:0044877(protein-containing complex b…	04136(Autophagy - other);04140(Autophagy - animal);04211(Longevity regulating pathway);04211(Longevity regulating pathway)	K19730	NA	autophagy related 101 [Source:HGNC Symbol;Acc:HGNC:25679]	protein_coding;processed_transcript;retained_intron	23.3778	25.5827	25.126	12.0565	12.152	11.2995	2.08647	1.06107	5.16704e-12	5.58768e-10	up	yes
ENSG00000145681	HAPLN1	ENST00000503117;ENST00000274341;ENST00000515590;ENST00000504713;ENST00000508307;ENST00000514416;ENST00000510978	GO:0001501(skeletal system development);GO:0005540(hyaluronic acid binding);GO:0005576(extracellular region);GO:0007155(cell adhesion);GO:0007417(central nervous system development);GO:0030021(extracellular matrix structural constituent conferring compression resistance);GO:0030198(extracellular matrix organization);GO:0031012(extracellular matrix);GO:0045202(synapse);GO:0062023(collagen-containi…	NA	NA	NA	hyaluronan and proteoglycan link protein 1 [Source:HGNC Symbol;Acc:HGNC:2380]	protein_coding	8.60419	8.39561	8.54045	16.8889	16.0828	15.9827	0.521715	-0.938666	5.22132e-12	5.60486e-10	down	no
ENSG00000156697	UTP14A	ENST00000394422;ENST00000425117;ENST00000498179;ENST00000427972	GO:0003723(RNA binding);GO:0005515(protein binding);GO:0005634(nucleus);GO:0005654(nucleoplasm);GO:0005730(nucleolus);GO:0005829(cytosol);GO:0006364(rRNA processing);GO:0032040(small-subunit processome);GO:0042254(ribosome biogenesis);GO:0042254(ribosome biogenesis)	03008(Ribosome biogenesis in eukaryotes);03008(Ribosome biogenesis in eukaryotes)	K14567	NA	UTP14A small subunit processome component [Source:HGNC Symbol;Acc:HGNC:10665]	protein_coding;processed_transcript	34.1805	37.5034	35.0883	19.7853	17.4045	17.3686	1.95703	0.968665	5.59329e-12	5.96033e-10	up	no
ENSG00000287424	AC080079	ENST00000657783;ENST00000668379	NA	NA	NA	NA	novel transcript	lncRNA	0.975034	1.01136	0.977206	2.74936	2.46355	2.56506	0.381025	-1.39204	5.65909e-12	5.98675e-10	down	yes
ENSG00000166340	TPP1	ENST00000644683;ENST00000647152;ENST00000533371;ENST00000299427;ENST00000645331;ENST00000644218;ENST00000647346;ENST00000643439;ENST00000646777;ENST00000643479;ENST00000646691;ENST00000643342;ENST00000647209;ENST00000534644;ENST00000528917;ENST00000428886;ENST00000528571;ENST00000644810;ENST00000642892;ENST00000647016;ENST00000643516;ENST00000531754;ENST00000436873;ENST00000524903;ENST00000524924…	GO:0004175(endopeptidase activity);GO:0004252(serine-type endopeptidase activity);GO:0005515(protein binding);GO:0005764(lysosome);GO:0005794(Golgi apparatus);GO:0006508(proteolysis);GO:0006629(lipid metabolic process);GO:0007040(lysosome organization);GO:0007399(nervous system development);GO:0007417(central nervous system development);GO:0008233(peptidase activity);GO:0008236(serine-type peptid…	04142(Lysosome);04142(Lysosome)	NA	NA	tripeptidyl peptidase 1 [Source:HGNC Symbol;Acc:HGNC:2073]	nonsense_mediated_decay;protein_coding;retained_intron;processed_transcript	4.2569	3.87292	3.69873	8.27552	9.35887	8.61612	0.450602	-1.15007	5.77383e-12	6.06419e-10	down	yes
ENSG00000198000	NOL8	ENST00000535387;ENST00000442668;ENST00000545558;ENST00000544867;ENST00000482475;ENST00000358855;ENST00000463593;ENST00000543260;ENST00000467230;ENST00000538215;ENST00000535807;ENST00000535649;ENST00000421075;ENST00000536593;ENST00000538802;ENST00000544321;ENST00000542053;ENST00000477862;ENST00000542573;ENST00000432670;ENST00000542613;ENST00000360868;ENST00000543985;ENST00000545444;ENST00000411621…	GO:0003676(nucleic acid binding);GO:0003723(RNA binding);GO:0005515(protein binding);GO:0005634(nucleus);GO:0005730(nucleolus);GO:0006364(rRNA processing);GO:1902570(protein localization to nucleolus);GO:1902570(protein localization to nucleolus)	NA	NA	NA	nucleolar protein 8 [Source:HGNC Symbol;Acc:HGNC:23387]	protein_coding;nonsense_mediated_decay;retained_intron;processed_transcript	10.6706	12.6137	10.2768	5.5652	5.35666	5.29652	2.06933	1.04916	6.21523e-12	6.48115e-10	up	yes
ENSG00000137575	SDCBP	ENST00000520168;ENST00000630925;ENST00000413219;ENST00000447182;ENST00000447267;ENST00000260130;ENST00000523483;ENST00000424270;ENST00000520228;ENST00000519115;ENST00000523441;ENST00000522243;ENST00000522843	GO:0002091(negative regulation of receptor internalization);GO:0005109(frizzled binding);GO:0005137(interleukin-5 receptor binding);GO:0005515(protein binding);GO:0005546(phosphatidylinositol-4,5-bisphosphate binding);GO:0005576(extracellular region);GO:0005615(extracellular space);GO:0005634(nucleus);GO:0005654(nucleoplasm);GO:0005737(cytoplasm);GO:0005783(endoplasmic reticulum);GO:0005789(endop…	NA	K17254	NA	syndecan binding protein [Source:HGNC Symbol;Acc:HGNC:10662]	protein_coding;retained_intron;processed_transcript	11.7245	11.0692	10.0441	20.9413	21.9986	20.6382	0.516495	-0.953173	6.42734e-12	6.65481e-10	down	no
ENSG00000127870	RNF6	ENST00000381588;ENST00000381570;ENST00000346166;ENST00000468480;ENST00000498039;ENST00000476347;ENST00000474280	GO:0003677(DNA binding);GO:0004842(ubiquitin-protein transferase activity);GO:0005515(protein binding);GO:0005634(nucleus);GO:0005654(nucleoplasm);GO:0005737(cytoplasm);GO:0006355(regulation of transcription, DNA-templated);GO:0006511(ubiquitin-dependent protein catabolic process);GO:0016567(protein ubiquitination);GO:0016605(PML body);GO:0016740(transferase activity);GO:0030424(axon);GO:0030517(…	NA	NA	NA	ring finger protein 6 [Source:HGNC Symbol;Acc:HGNC:10069]	protein_coding;processed_transcript	11.0088	11.94	11.1429	4.59806	5.28349	5.06967	2.2802	1.18916	7.21406e-12	7.41676e-10	up	yes
ENSG00000149313	AASDHPPT	ENST00000278618;ENST00000534152;ENST00000524411;ENST00000525660;ENST00000533423	GO:0000287(magnesium ion binding);GO:0005515(protein binding);GO:0005737(cytoplasm);GO:0005829(cytosol);GO:0008897(holo-[acyl-carrier-protein] synthase activity);GO:0015939(pantothenate metabolic process);GO:0016740(transferase activity);GO:0019878(lysine biosynthetic process via aminoadipic acid);GO:0046872(metal ion binding);GO:0070062(extracellular exosome);GO:0070062(extracellular exosome)	00770(Pantothenate and CoA biosynthesis);00770(Pantothenate and CoA biosynthesis)	K06133	EC:2.7.8.-	aminoadipate-semialdehyde dehydrogenase-phosphopantetheinyl transferase [Source:HGNC Symbol;Acc:HGNC:14235]	protein_coding;retained_intron;nonsense_mediated_decay	13.6167	14.0615	13.2115	6.71399	6.75515	6.65181	2.03219	1.02304	7.43344e-12	7.58886e-10	up	yes
ENSG00000182827	ACBD3	ENST00000366812;ENST00000464927	GO:0000062(fatty-acyl-CoA binding);GO:0000139(Golgi membrane);GO:0005515(protein binding);GO:0005739(mitochondrion);GO:0005794(Golgi apparatus);GO:0006629(lipid metabolic process);GO:0006694(steroid biosynthetic process);GO:0016020(membrane);GO:0016032(viral process);GO:0034237(protein kinase A regulatory subunit binding);GO:0034237(protein kinase A regulatory subunit binding)	NA	NA	NA	acyl-CoA binding domain containing 3 [Source:HGNC Symbol;Acc:HGNC:15453]	protein_coding;processed_transcript	14.1182	14.9945	13.1304	6.1928	6.34646	6.13636	2.26194	1.17756	7.61413e-12	7.71935e-10	up	yes
ENSG00000228409	CCT6P1	ENST00000434500;ENST00000443108;ENST00000442266	NA	NA	NA	NA	chaperonin containing TCP1 subunit 6 pseudogene 1 [Source:HGNC Symbol;Acc:HGNC:33094]	transcribed_unprocessed_pseudogene;processed_transcript	12.5163	11.0557	11.0934	3.47018	4.32241	3.5891	3.04572	1.60678	8.05041e-12	8.10538e-10	up	yes
ENSG00000143149	ALDH9A1	ENST00000354775;ENST00000461664;ENST00000463610;ENST00000491436;ENST00000471457	GO:0004029(aldehyde dehydrogenase (NAD+) activity);GO:0005737(cytoplasm);GO:0005829(cytosol);GO:0006081(cellular aldehyde metabolic process);GO:0016491(oxidoreductase activity);GO:0016620(oxidoreductase activity, acting on the aldehyde or oxo group of donors, NAD or NADP as acceptor);GO:0019145(aminobutyraldehyde dehydrogenase activity);GO:0033737(1-pyrroline dehydrogenase activity);GO:0042136(ne…	00010(Glycolysis / Gluconeogenesis);00053(Ascorbate and aldarate metabolism);00071(Fatty acid degradation);00280(Valine, leucine and isoleucine degradation);00310(Lysine degradation);00330(Arginine and proline metabolism);00340(Histidine metabolism);00380(Tryptophan metabolism);00410(beta-Alanine metabolism);00561(Glycerolipid metabolism);00620(Pyruvate metabolism);00620(Pyruvate metabolism)	NA	NA	aldehyde dehydrogenase 9 family member A1 [Source:HGNC Symbol;Acc:HGNC:412]	protein_coding;processed_transcript;retained_intron	21.1052	20.4374	21.5209	9.62686	10.4408	9.76042	2.11423	1.08013	8.43883e-12	8.43826e-10	up	yes
ENSG00000265972	TXNIP	ENST00000582401;ENST00000486597;ENST00000488537;ENST00000425134	GO:0000122(negative regulation of transcription by RNA polymerase II);GO:0004857(enzyme inhibitor activity);GO:0005515(protein binding);GO:0005634(nucleus);GO:0005737(cytoplasm);GO:0005758(mitochondrial intermembrane space);GO:0005829(cytosol);GO:0006606(protein import into nucleus);GO:0006979(response to oxidative stress);GO:0007049(cell cycle);GO:0009612(response to mechanical stimulus);GO:0009…	04621(NOD-like receptor signaling pathway);04621(NOD-like receptor signaling pathway)	K20910	NA	thioredoxin interacting protein [Source:HGNC Symbol;Acc:HGNC:16952]	protein_coding;retained_intron	8.70072	9.21882	8.52453	3.00614	3.77465	3.12154	2.67049	1.4171	8.55509e-12	8.44492e-10	up	yes
ENSG00000166473	PKD1L2	ENST00000527937;ENST00000531391;ENST00000525539;ENST00000299598;ENST00000533478;ENST00000534142;ENST00000337114;ENST00000529791;ENST00000529079;ENST00000534447;ENST00000526632;ENST00000530363	GO:0005262(calcium channel activity);GO:0005509(calcium ion binding);GO:0006811(ion transport);GO:0016020(membrane);GO:0016021(integral component of membrane);GO:0030246(carbohydrate binding);GO:0050982(detection of mechanical stimulus);GO:0070588(calcium ion transmembrane transport);GO:0070588(calcium ion transmembrane transport)	NA	K04988	NA	polycystin 1 like 2 (gene/pseudogene) [Source:HGNC Symbol;Acc:HGNC:21715]	protein_coding;polymorphic_pseudogene;retained_intron;processed_transcript	0.248133	0.248989	0.209757	0.803843	0.780426	0.761212	0.301379	-1.73035	8.56119e-12	8.44492e-10	down	yes
ENSG00000274012	RN7SL2	ENST00000490232	NA	NA	NA	NA	RNA component of signal recognition particle 7SL2 [Source:HGNC Symbol;Acc:HGNC:23134]	misc_RNA	130.947	117.33	127.551	40.8218	49.4359	55.9673	2.57021	1.36188	9.26829e-12	9.08106e-10	up	yes
ENSG00000165490	DDIAS	ENST00000533655;ENST00000329143;ENST00000532764;ENST00000524921;ENST00000525388;ENST00000533750;ENST00000532277;ENST00000528262;ENST00000528189;ENST00000532589;ENST00000525361;ENST00000528759	GO:0003674(molecular_function);GO:0005575(cellular_component);GO:0005634(nucleus);GO:0005737(cytoplasm);GO:0006915(apoptotic process);GO:0007049(cell cycle);GO:0007050(cell cycle arrest);GO:0071850(mitotic cell cycle arrest);GO:0097752(regulation of DNA stability);GO:1902230(negative regulation of intrinsic apoptotic signaling pathway in response to DNA damage);GO:1902230(negative regulation of i…	NA	NA	NA	DNA damage induced apoptosis suppressor [Source:HGNC Symbol;Acc:HGNC:26351]	protein_coding;processed_transcript;retained_intron	0.87234	0.898306	0.854841	2.46433	2.83653	3.58342	0.29552	-1.75867	1.11597e-11	1.08613e-09	down	yes
ENSG00000182307	C8orf33	ENST00000530455;ENST00000524395;ENST00000331434;ENST00000648784;ENST00000648531;ENST00000647724;ENST00000529593;ENST00000647640;ENST00000534350	GO:0005515(protein binding);GO:0005515(protein binding)	NA	NA	NA	chromosome 8 open reading frame 33 [Source:HGNC Symbol;Acc:HGNC:26104]	retained_intron;protein_coding	40.7621	40.3428	40.2737	16.6311	7.13864	15.3433	3.10328	1.63379	1.23671e-11	1.19568e-09	up	yes
ENSG00000064726	BTBD1	ENST00000559652;ENST00000261721;ENST00000558344;ENST00000379403;ENST00000560015	GO:0000932(P-body);GO:0005515(protein binding);GO:0005737(cytoplasm);GO:0005829(cytosol);GO:0007517(muscle organ development);GO:0016567(protein ubiquitination);GO:0022008(neurogenesis);GO:0030154(cell differentiation);GO:0032991(protein-containing complex);GO:0042802(identical protein binding);GO:0043393(regulation of protein binding);GO:0043687(post-translational protein modification);GO:009760…	NA	K10477	NA	BTB domain containing 1 [Source:HGNC Symbol;Acc:HGNC:1120]	nonsense_mediated_decay;protein_coding;retained_intron;processed_transcript	18.9494	19.1683	19.0923	9.17365	9.44134	9.59073	2.02832	1.02028	1.25269e-11	1.20316e-09	up	yes
ENSG00000121644	DESI2	ENST00000302550;ENST00000484738;ENST00000263831;ENST00000418162	GO:0004843(thiol-dependent ubiquitin-specific protease activity);GO:0005515(protein binding);GO:0005737(cytoplasm);GO:0006508(proteolysis);GO:0008233(peptidase activity);GO:0016579(protein deubiquitination);GO:0016787(hydrolase activity);GO:0036459(thiol-dependent ubiquitinyl hydrolase activity);GO:0061578(Lys63-specific deubiquitinase activity);GO:0070536(protein K63-linked deubiquitination);GO:…	NA	K22763	EC:3.4.19.12	desumoylating isopeptidase 2 [Source:HGNC Symbol;Acc:HGNC:24264]	protein_coding;processed_transcript	14.7931	15.2788	13.8534	6.82003	6.85146	7.21231	2.10332	1.07267	1.29848e-11	1.23899e-09	up	yes
ENSG00000279821	AC145098	ENST00000623593	NA	NA	NA	NA	TEC	TEC	2.15065	2.60139	2.09621	0.454793	0.413973	0.563489	4.78145	2.25745	1.41156e-11	1.33814e-09	up	yes
ENSG00000160211	G6PD	ENST00000393562;ENST00000439227;ENST00000393564;ENST00000489497;ENST00000369620;ENST00000490651;ENST00000488434;ENST00000497281;ENST00000433845;ENST00000647501;ENST00000440967	GO:0004345(glucose-6-phosphate dehydrogenase activity);GO:0005515(protein binding);GO:0005536(glucose binding);GO:0005634(nucleus);GO:0005737(cytoplasm);GO:0005829(cytosol);GO:0005975(carbohydrate metabolic process);GO:0006006(glucose metabolic process);GO:0006098(pentose-phosphate shunt);GO:0006629(lipid metabolic process);GO:0006695(cholesterol biosynthetic process);GO:0006739(NADP metabolic pr…	00030(Pentose phosphate pathway);00480(Glutathione metabolism);05230(Central carbon metabolism in cancer);05230(Central carbon metabolism in cancer)	NA	NA	glucose-6-phosphate dehydrogenase [Source:HGNC Symbol;Acc:HGNC:4057]	protein_coding;retained_intron;processed_transcript	23.6244	21.5784	22.6148	38.9858	43.0711	43.6976	0.539285	-0.890879	2.24328e-11	2.11288e-09	down	no
ENSG00000234741	GAS5	ENST00000414075;ENST00000456812;ENST00000450589;ENST00000456293;ENST00000412059;ENST00000455838;ENST00000444470;ENST00000432536;ENST00000454068;ENST00000436285;ENST00000448718;ENST00000651080;ENST00000451607;ENST00000449589;ENST00000422207;ENST00000650796;ENST00000436656;ENST00000458220;ENST00000449289;ENST00000422183;ENST00000431268;ENST00000422008;ENST00000443799;ENST00000442067;ENST00000416952…	NA	NA	NA	NA	growth arrest specific 5 [Source:HGNC Symbol;Acc:HGNC:16355]	lncRNA;retained_intron	54.3759	60.4998	59.858	32.329	30.6548	30.8237	1.86268	0.897383	2.26759e-11	2.12209e-09	up	no
ENSG00000186480	INSIG1	ENST00000340368;ENST00000476756;ENST00000425172;ENST00000468307;ENST00000342407;ENST00000344756	GO:0005515(protein binding);GO:0005783(endoplasmic reticulum);GO:0005789(endoplasmic reticulum membrane);GO:0006629(lipid metabolic process);GO:0006641(triglyceride metabolic process);GO:0006695(cholesterol biosynthetic process);GO:0006991(response to sterol depletion);GO:0008142(oxysterol binding);GO:0008202(steroid metabolic process);GO:0008203(cholesterol metabolic process);GO:0008289(lipid bi…	NA	NA	NA	insulin induced gene 1 [Source:HGNC Symbol;Acc:HGNC:6083]	protein_coding;retained_intron	5.81199	6.84447	10.1698	24.4427	16.5182	23.3763	0.354791	-1.49496	2.32942e-11	2.16606e-09	down	yes
ENSG00000183638	RP1L1	ENST00000382483;ENST00000329335	GO:0001750(photoreceptor outer segment);GO:0005737(cytoplasm);GO:0005856(cytoskeleton);GO:0005874(microtubule);GO:0005929(cilium);GO:0005930(axoneme);GO:0007601(visual perception);GO:0030030(cell projection organization);GO:0032391(photoreceptor connecting cilium);GO:0035082(axoneme assembly);GO:0035556(intracellular signal transduction);GO:0042461(photoreceptor cell development);GO:0042995(cell …	NA	K19538	NA	RP1 like 1 [Source:HGNC Symbol;Acc:HGNC:15946]	protein_coding;processed_transcript	0.100295	0.147978	0.14433	0.0141103	0.00526362	0.007889	14.4006	3.84806	3.10224e-11	2.86643e-09	up	yes
ENSG00000172053	QARS1	ENST00000306125;ENST00000635375;ENST00000464962;ENST00000459870;ENST00000453392;ENST00000637281;ENST00000430182;ENST00000470225;ENST00000634609;ENST00000635443;ENST00000494984;ENST00000494838;ENST00000470113;ENST00000634953;ENST00000634527;ENST00000634432;ENST00000635278;ENST00000479495;ENST00000418549;ENST00000634802;ENST00000635194;ENST00000478561;ENST00000417025;ENST00000482468;ENST00000470619…	GO:0000166(nucleotide binding);GO:0004812(aminoacyl-tRNA ligase activity);GO:0004819(glutamine-tRNA ligase activity);GO:0004860(protein kinase inhibitor activity);GO:0005515(protein binding);GO:0005524(ATP binding);GO:0005737(cytoplasm);GO:0005759(mitochondrial matrix);GO:0005829(cytosol);GO:0006412(translation);GO:0006418(tRNA aminoacylation for protein translation);GO:0006425(glutaminyl-tRNA am…	00970(Aminoacyl-tRNA biosynthesis);00970(Aminoacyl-tRNA biosynthesis)	K01886	EC:6.1.1.18	glutaminyl-tRNA synthetase 1 [Source:HGNC Symbol;Acc:HGNC:9751]	protein_coding;retained_intron;nonsense_mediated_decay;processed_transcript	19.1447	15.2946	18.0137	32.1997	35.3456	32.8908	0.522253	-0.93718	3.4838e-11	3.19875e-09	down	no
ENSG00000100994	PYGB	ENST00000216962;ENST00000471359;ENST00000428458	GO:0003824(catalytic activity);GO:0004645(1,4-alpha-oligoglucan phosphorylase activity);GO:0005515(protein binding);GO:0005576(extracellular region);GO:0005737(cytoplasm);GO:0005975(carbohydrate metabolic process);GO:0005977(glycogen metabolic process);GO:0005980(glycogen catabolic process);GO:0008152(metabolic process);GO:0008184(glycogen phosphorylase activity);GO:0016020(membrane);GO:0016740(t…	00500(Starch and sucrose metabolism);04217(Necroptosis);04910(Insulin signaling pathway);04922(Glucagon signaling pathway);04931(Insulin resistance);04931(Insulin resistance)	K00688	EC:2.4.1.1	glycogen phosphorylase B [Source:HGNC Symbol;Acc:HGNC:9723]	protein_coding;processed_transcript	51.3424	50.185	49.5753	26.7199	24.9983	29.4031	1.86268	0.897377	3.93867e-11	3.59379e-09	up	no
ENSG00000164251	F2RL1	ENST00000296677;ENST00000514165	GO:0001965(G-protein alpha-subunit binding);GO:0002286(T cell activation involved in immune response);GO:0002376(immune system process);GO:0002690(positive regulation of leukocyte chemotaxis);GO:0002720(positive regulation of cytokine production involved in immune response);GO:0003104(positive regulation of glomerular filtration);GO:0004930(G protein-coupled receptor activity);GO:0005102(signalin…	04080(Neuroactive ligand-receptor interaction);04750(Inflammatory mediator regulation of TRP channels);05143(African trypanosomiasis);05143(African trypanosomiasis)	K04234	NA	F2R like trypsin receptor 1 [Source:HGNC Symbol;Acc:HGNC:3538]	protein_coding	23.2381	21.4894	21.9153	10.526	10.1209	11.355	2.08247	1.05829	4.00744e-11	3.63383e-09	up	yes
ENSG00000115365	LANCL1	ENST00000450366;ENST00000443314;ENST00000441020;ENST00000453956;ENST00000431941;ENST00000448951;ENST00000233714;ENST00000412863	GO:0003824(catalytic activity);GO:0004364(glutathione transferase activity);GO:0004930(G protein-coupled receptor activity);GO:0005515(protein binding);GO:0005737(cytoplasm);GO:0005886(plasma membrane);GO:0005887(integral component of plasma membrane);GO:0007186(G protein-coupled receptor signaling pathway);GO:0008270(zinc ion binding);GO:0016020(membrane);GO:0016740(transferase activity);GO:0017…	NA	NA	NA	LanC like 1 [Source:HGNC Symbol;Acc:HGNC:6508]	protein_coding;nonsense_mediated_decay	7.93456	7.931	8.16779	15.2295	15.3203	15.8929	0.517484	-0.950415	4.14523e-11	3.73557e-09	down	no
ENSG00000127022	CANX	ENST00000507307;ENST00000247461;ENST00000452673;ENST00000503126;ENST00000504579;ENST00000502296;ENST00000514383;ENST00000506298;ENST00000510810;ENST00000508787;ENST00000502498;ENST00000502673;ENST00000506654;ENST00000504734;ENST00000503303;ENST00000505090;ENST00000514032;ENST00000509563;ENST00000513246	GO:0002474(antigen processing and presentation of peptide antigen via MHC class I);GO:0003723(RNA binding);GO:0005509(calcium ion binding);GO:0005515(protein binding);GO:0005737(cytoplasm);GO:0005783(endoplasmic reticulum);GO:0005788(endoplasmic reticulum lumen);GO:0005789(endoplasmic reticulum membrane);GO:0005790(smooth endoplasmic reticulum);GO:0005791(rough endoplasmic reticulum);GO:0005840(r…	04141(Protein processing in endoplasmic reticulum);04145(Phagosome);04612(Antigen processing and presentation);04918(Thyroid hormone synthesis);05166(Human T-cell leukemia virus 1 infection);05166(Human T-cell leukemia virus 1 infection)	NA	NA	calnexin [Source:HGNC Symbol;Acc:HGNC:1473]	protein_coding;processed_transcript;nonsense_mediated_decay;retained_intron	167.542	212.743	215.341	103.039	100.607	102.723	1.94415	0.959137	4.30377e-11	3.85465e-09	up	no
ENSG00000101457	DNTTIP1	ENST00000372622;ENST00000415790;ENST00000449078;ENST00000467701;ENST00000456939;ENST00000435014	GO:0000118(histone deacetylase complex);GO:0003677(DNA binding);GO:0005515(protein binding);GO:0005634(nucleus);GO:0005654(nucleoplasm);GO:0005730(nucleolus);GO:0031491(nucleosome binding);GO:0042803(protein homodimerization activity);GO:0042803(protein homodimerization activity)	NA	K08707	NA	deoxynucleotidyltransferase terminal interacting protein 1 [Source:HGNC Symbol;Acc:HGNC:16160]	protein_coding;retained_intron	76.9128	74.8541	74.1868	38.8966	41.6806	41.5164	1.85066	0.888039	5.01398e-11	4.46336e-09	up	no
ENSG00000085415	SEH1L	ENST00000587761;ENST00000585730;ENST00000590843;ENST00000399892;ENST00000592582;ENST00000262124;ENST00000592170;ENST00000588251;ENST00000590032;ENST00000589446	GO:0000775(chromosome, centromeric region);GO:0000776(kinetochore);GO:0000777(condensed chromosome kinetochore);GO:0002534(cytokine production involved in inflammatory response);GO:0005198(structural molecule activity);GO:0005515(protein binding);GO:0005634(nucleus);GO:0005635(nuclear envelope);GO:0005643(nuclear pore);GO:0005694(chromosome);GO:0005764(lysosome);GO:0005765(lysosomal membrane);GO:…	03013(RNA transport);04150(mTOR signaling pathway);04150(mTOR signaling pathway)	K14299	NA	SEH1 like nucleoporin [Source:HGNC Symbol;Acc:HGNC:30379]	protein_coding;retained_intron;processed_transcript	4.77022	5.16517	4.53302	2.24257	2.08647	2.28112	2.18882	1.13015	5.33381e-11	4.71929e-09	up	yes
ENSG00000070756	PABPC1	ENST00000518196;ENST00000519004;ENST00000517990;ENST00000523555;ENST00000520142;ENST00000522387;ENST00000318607;ENST00000522658;ENST00000523636;ENST00000519100;ENST00000519848;ENST00000517921;ENST00000518716;ENST00000519622;ENST00000520868;ENST00000521865;ENST00000517403;ENST00000520804;ENST00000518293;ENST00000610907;ENST00000519596;ENST00000522720;ENST00000521067;ENST00000519363	GO:0000184(nuclear-transcribed mRNA catabolic process, nonsense-mediated decay);GO:0000398(mRNA splicing, via spliceosome);GO:0003676(nucleic acid binding);GO:0003723(RNA binding);GO:0003729(mRNA binding);GO:0003730(mRNA 3'-UTR binding);GO:0005515(protein binding);GO:0005634(nucleus);GO:0005681(spliceosomal complex);GO:0005737(cytoplasm);GO:0005829(cytosol);GO:0005925(focal adhesion);GO:0006378(m…	03013(RNA transport);03015(mRNA surveillance pathway);03018(RNA degradation);03018(RNA degradation)	K13126	NA	poly(A) binding protein cytoplasmic 1 [Source:HGNC Symbol;Acc:HGNC:8554]	protein_coding;nonsense_mediated_decay;retained_intron;processed_transcript	247.392	249.626	219.183	125.782	136.125	121.82	1.86643	0.900285	5.8036e-11	5.07664e-09	up	no
ENSG00000170558	CDH2	ENST00000269141;ENST00000676041;ENST00000674998;ENST00000430882;ENST00000675708;ENST00000399380;ENST00000675173;ENST00000675688;ENST00000418492;ENST00000413878;ENST00000676445	GO:0005509(calcium ion binding);GO:0005515(protein binding);GO:0005737(cytoplasm);GO:0005788(endoplasmic reticulum lumen);GO:0005886(plasma membrane);GO:0005887(integral component of plasma membrane);GO:0005911(cell-cell junction);GO:0005912(adherens junction);GO:0005916(fascia adherens);GO:0005925(focal adhesion);GO:0007155(cell adhesion);GO:0007156(homophilic cell adhesion via plasma membrane a…	04514(Cell adhesion molecules (CAMs));05412(Arrhythmogenic right ventricular cardiomyopathy (ARVC));05412(Arrhythmogenic right ventricular cardiomyopathy (ARVC))	NA	NA	cadherin 2 [Source:HGNC Symbol;Acc:HGNC:1759]	protein_coding;retained_intron;nonsense_mediated_decay	6.21084	6.03615	5.69681	2.48353	2.48137	3.06787	2.23382	1.15951	5.80724e-11	5.07664e-09	up	yes
ENSG00000087111	PIGS	ENST00000308360;ENST00000395346;ENST00000492429;ENST00000487231;ENST00000582721;ENST00000484580;ENST00000465444;ENST00000580968;ENST00000584080;ENST00000584413;ENST00000583631;ENST00000577620;ENST00000582615;ENST00000577594;ENST00000268758	GO:0005515(protein binding);GO:0005783(endoplasmic reticulum);GO:0005789(endoplasmic reticulum membrane);GO:0006506(GPI anchor biosynthetic process);GO:0006508(proteolysis);GO:0016020(membrane);GO:0016021(integral component of membrane);GO:0016255(attachment of GPI anchor to protein);GO:0042765(GPI-anchor transamidase complex);GO:0042765(GPI-anchor transamidase complex)	00563(Glycosylphosphatidylinositol (GPI)-anchor biosynthesis);00563(Glycosylphosphatidylinositol (GPI)-anchor biosynthesis)	K05291	NA	phosphatidylinositol glycan anchor biosynthesis class S [Source:HGNC Symbol;Acc:HGNC:14937]	protein_coding;retained_intron;nonsense_mediated_decay;processed_transcript	7.63262	7.04522	7.57113	3.00963	3.40365	3.39833	2.26762	1.18118	5.91776e-11	5.13443e-09	up	yes
ENSG00000197498	RPF2	ENST00000607388;ENST00000441448;ENST00000425871;ENST00000368864	GO:0000027(ribosomal large subunit assembly);GO:0000463(maturation of LSU-rRNA from tricistronic rRNA transcript (SSU-rRNA, 5.8S rRNA, LSU-rRNA));GO:0000470(maturation of LSU-rRNA);GO:0003723(RNA binding);GO:0005515(protein binding);GO:0005634(nucleus);GO:0005654(nucleoplasm);GO:0005730(nucleolus);GO:0008097(5S rRNA binding);GO:0019843(rRNA binding);GO:0042254(ribosome biogenesis);GO:0042273(ribo…	NA	K14847	NA	ribosome production factor 2 homolog [Source:HGNC Symbol;Acc:HGNC:20870]	nonsense_mediated_decay;protein_coding	29.1997	32.978	30.0682	15.9956	16.3895	16.8727	1.87271	0.90513	5.94369e-11	5.13443e-09	up	no
ENSG00000005812	FBXL3	ENST00000355619;ENST00000477982;ENST00000485797;ENST00000417323;ENST00000472949;ENST00000470210	GO:0000086(G2/M transition of mitotic cell cycle);GO:0000151(ubiquitin ligase complex);GO:0000209(protein polyubiquitination);GO:0004842(ubiquitin-protein transferase activity);GO:0005515(protein binding);GO:0005634(nucleus);GO:0005737(cytoplasm);GO:0005829(cytosol);GO:0016567(protein ubiquitination);GO:0016604(nuclear body);GO:0019005(SCF ubiquitin ligase complex);GO:0031146(SCF-dependent protea…	04710(Circadian rhythm);04710(Circadian rhythm)	K10269	NA	F-box and leucine rich repeat protein 3 [Source:HGNC Symbol;Acc:HGNC:13599]	protein_coding;processed_transcript	10.7898	10.5801	10.7287	5.18223	4.81318	5.76353	2.03685	1.02634	6.40005e-11	5.49613e-09	up	yes
ENSG00000120438	TCP1	ENST00000543532;ENST00000546023;ENST00000539948;ENST00000321394;ENST00000392168;ENST00000467544;ENST00000545764;ENST00000546204;ENST00000536807;ENST00000537390;ENST00000538530;ENST00000536394;ENST00000420894;ENST00000539756;ENST00000536607;ENST00000538128;ENST00000543517;ENST00000544255	GO:0000166(nucleotide binding);GO:0000242(pericentriolar material);GO:0000792(heterochromatin);GO:0001669(acrosomal vesicle);GO:0002199(zona pellucida receptor complex);GO:0003723(RNA binding);GO:0005515(protein binding);GO:0005524(ATP binding);GO:0005720(nuclear heterochromatin);GO:0005737(cytoplasm);GO:0005794(Golgi apparatus);GO:0005813(centrosome);GO:0005815(microtubule organizing center);GO:…	NA	K09493	NA	t-complex 1 [Source:HGNC Symbol;Acc:HGNC:11655]	processed_transcript;protein_coding;retained_intron;nonsense_mediated_decay	103.218	99.0566	107.536	53.4679	57.7462	58.6057	1.82435	0.867383	6.50676e-11	5.5551e-09	up	no
ENSG00000111684	LPCAT3	ENST00000261407;ENST00000537179;ENST00000535479;ENST00000536971;ENST00000620843;ENST00000538987;ENST00000540090;ENST00000545459;ENST00000536797;ENST00000538910;ENST00000540060;ENST00000543794;ENST00000535021	GO:0005783(endoplasmic reticulum);GO:0005789(endoplasmic reticulum membrane);GO:0006629(lipid metabolic process);GO:0006644(phospholipid metabolic process);GO:0006656(phosphatidylcholine biosynthetic process);GO:0008654(phospholipid biosynthetic process);GO:0016020(membrane);GO:0016021(integral component of membrane);GO:0016740(transferase activity);GO:0016746(transferase activity, transferring a…	00564(Glycerophospholipid metabolism);04216(Ferroptosis);04216(Ferroptosis)	K13515	2.3.1.-;EC:2.3.1.23	lysophosphatidylcholine acyltransferase 3 [Source:HGNC Symbol;Acc:HGNC:30244]	protein_coding;retained_intron;nonsense_mediated_decay;processed_transcript	5.74781	5.51659	5.8048	11.8775	11.3694	12.1544	0.482165	-1.0524	6.73793e-11	5.71902e-09	down	yes
ENSG00000162341	TPCN2	ENST00000294309;ENST00000442692;ENST00000637342;ENST00000535009;ENST00000637504;ENST00000542467;ENST00000635811;ENST00000534832	GO:0005216(ion channel activity);GO:0005244(voltage-gated ion channel activity);GO:0005245(voltage-gated calcium channel activity);GO:0005262(calcium channel activity);GO:0005515(protein binding);GO:0005764(lysosome);GO:0005765(lysosomal membrane);GO:0006811(ion transport);GO:0006816(calcium ion transport);GO:0006874(cellular calcium ion homeostasis);GO:0006939(smooth muscle contraction);GO:00070…	04020(Calcium signaling pathway);04972(Pancreatic secretion);04972(Pancreatic secretion)	K14077	NA	two pore segment channel 2 [Source:HGNC Symbol;Acc:HGNC:20820]	protein_coding;processed_transcript;retained_intron;nonsense_mediated_decay	1.08304	1.42073	1.81592	4.04683	3.94188	4.26117	0.352631	-1.50377	7.54171e-11	6.36425e-09	down	yes
ENSG00000105618	PRPF31	ENST00000419967;ENST00000321030;ENST00000445124;ENST00000466404;ENST00000498612;ENST00000445811;ENST00000391755;ENST00000467851;ENST00000447810	GO:0000244(spliceosomal tri-snRNP complex assembly);GO:0000398(mRNA splicing, via spliceosome);GO:0003723(RNA binding);GO:0005515(protein binding);GO:0005634(nucleus);GO:0005654(nucleoplasm);GO:0005681(spliceosomal complex);GO:0005684(U2-type spliceosomal complex);GO:0005687(U4 snRNP);GO:0005690(U4atac snRNP);GO:0006397(mRNA processing);GO:0008380(RNA splicing);GO:0015030(Cajal body);GO:0016607(n…	03040(Spliceosome);03040(Spliceosome)	K12844	NA	pre-mRNA processing factor 31 [Source:HGNC Symbol;Acc:HGNC:15446]	protein_coding;retained_intron;processed_transcript	46.2964	47.4312	43.8377	24.5115	25.0849	24.8915	1.84681	0.885039	7.69924e-11	6.45984e-09	up	no
ENSG00000040731	CDH10	ENST00000264463;ENST00000503958;ENST00000510477;ENST00000502921	GO:0000902(cell morphogenesis);GO:0005509(calcium ion binding);GO:0005886(plasma membrane);GO:0005912(adherens junction);GO:0007043(cell-cell junction assembly);GO:0007155(cell adhesion);GO:0007156(homophilic cell adhesion via plasma membrane adhesion molecules);GO:0016020(membrane);GO:0016021(integral component of membrane);GO:0016339(calcium-dependent cell-cell adhesion via plasma membrane cell…	NA	NA	NA	cadherin 10 [Source:HGNC Symbol;Acc:HGNC:1749]	protein_coding;retained_intron;nonsense_mediated_decay;processed_transcript	0.808255	0.574778	1.04754	3.6971	3.08423	3.11126	0.245696	-2.02505	8.14627e-11	6.79585e-09	down	yes
ENSG00000102317	RBM3	ENST00000376755;ENST00000376759;ENST00000354480;ENST00000485213;ENST00000466764;ENST00000490127;ENST00000489344;ENST00000491236;ENST00000472897;ENST00000488216;ENST00000491240	GO:0003676(nucleic acid binding);GO:0003723(RNA binding);GO:0005515(protein binding);GO:0005634(nucleus);GO:0005654(nucleoplasm);GO:0005681(spliceosomal complex);GO:0005737(cytoplasm);GO:0006396(RNA processing);GO:0006417(regulation of translation);GO:0015934(large ribosomal subunit);GO:0030425(dendrite);GO:0035368(selenocysteine insertion sequence binding);GO:0042995(cell projection);GO:0043023(…	NA	NA	NA	RNA binding motif protein 3 [Source:HGNC Symbol;Acc:HGNC:9900]	protein_coding;processed_transcript	18.1449	16.483	16.738	33.0378	29.8652	30.5118	0.549869	-0.862839	9.66703e-11	8.01869e-09	down	no
ENSG00000085721	RRN3	ENST00000198767;ENST00000429751;ENST00000563559;ENST00000327307;ENST00000561685;ENST00000564131	GO:0001042(RNA polymerase I core binding);GO:0001164(RNA polymerase I core promoter sequence-specific DNA binding);GO:0001181(RNA polymerase I general transcription initiation factor activity);GO:0001188(RNA polymerase I preinitiation complex assembly);GO:0001701(in utero embryonic development);GO:0005634(nucleus);GO:0005654(nucleoplasm);GO:0005730(nucleolus);GO:0006352(DNA-templated transcriptio…	NA	K15216	NA	RRN3 homolog, RNA polymerase I transcription factor [Source:HGNC Symbol;Acc:HGNC:30346]	protein_coding;retained_intron	18.9771	18.7003	19.6007	9.79075	9.98432	9.26253	1.97255	0.980061	1.05818e-10	8.72789e-09	up	no
ENSG00000149218	ENDOD1	ENST00000278505	GO:0002576(platelet degranulation);GO:0003676(nucleic acid binding);GO:0004518(nuclease activity);GO:0004519(endonuclease activity);GO:0005515(protein binding);GO:0005576(extracellular region);GO:0005829(cytosol);GO:0016020(membrane);GO:0016787(hydrolase activity);GO:0046872(metal ion binding);GO:0070062(extracellular exosome);GO:0090305(nucleic acid phosphodiester bond hydrolysis)	NA	K15049	NA	endonuclease domain containing 1 [Source:HGNC Symbol;Acc:HGNC:29129]	protein_coding	1.45719	1.83308	1.93368	0.451202	0.415498	0.358306	4.26443	2.09235	1.2494e-10	1.02472e-08	up	yes
ENSG00000153774	CFDP1	ENST00000565646;ENST00000570279;ENST00000283882;ENST00000566901;ENST00000562602;ENST00000566254;ENST00000564286;ENST00000570103;ENST00000564793;ENST00000569341;ENST00000612761	GO:0000775(chromosome, centromeric region);GO:0000776(kinetochore);GO:0000777(condensed chromosome kinetochore);GO:0003674(molecular_function);GO:0005575(cellular_component);GO:0005694(chromosome);GO:0007155(cell adhesion);GO:0007275(multicellular organism development);GO:0008150(biological_process);GO:0008360(regulation of cell shape);GO:0042127(regulation of cell population proliferation);GO:20…	NA	NA	NA	craniofacial development protein 1 [Source:HGNC Symbol;Acc:HGNC:1873]	processed_transcript;protein_coding;retained_intron;nonsense_mediated_decay	18.7704	20.4482	20.5936	9.33778	10.2361	9.78745	2.03711	1.02652	1.40233e-10	1.14372e-08	up	yes
ENSG00000089234	BRAP	ENST00000419234;ENST00000327551;ENST00000547043	GO:0000151(ubiquitin ligase complex);GO:0000165(MAPK cascade);GO:0003676(nucleic acid binding);GO:0004842(ubiquitin-protein transferase activity);GO:0005515(protein binding);GO:0005737(cytoplasm);GO:0005829(cytosol);GO:0007265(Ras protein signal transduction);GO:0008139(nuclear localization sequence binding);GO:0008270(zinc ion binding);GO:0009968(negative regulation of signal transduction);GO:00…	04014(Ras signaling pathway);04014(Ras signaling pathway)	K10632	EC:2.3.2.27	BRCA1 associated protein [Source:HGNC Symbol;Acc:HGNC:1099]	protein_coding;retained_intron	12.4749	11.1488	11.9787	5.48918	5.69339	5.68337	2.1109	1.07786	1.47115e-10	1.19318e-08	up	yes
ENSG00000204516	MICB	ENST00000538442;ENST00000252229;ENST00000494577;ENST00000399150	GO:0002250(adaptive immune response);GO:0002376(immune system process);GO:0002429(immune response-activating cell surface receptor signaling pathway);GO:0005615(extracellular space);GO:0005886(plasma membrane);GO:0006979(response to oxidative stress);GO:0009408(response to heat);GO:0009897(external side of plasma membrane);GO:0009986(cell surface);GO:0016020(membrane);GO:0016021(integral componen…	04650(Natural killer cell mediated cytotoxicity);05167(Kaposi sarcoma-associated herpesvirus infection);05167(Kaposi sarcoma-associated herpesvirus infection)	K07985	NA	MHC class I polypeptide-related sequence B [Source:HGNC Symbol;Acc:HGNC:7091]	protein_coding;retained_intron	7.3804	7.67666	7.55241	16.2529	15.8087	15.8204	0.472191	-1.08256	1.48148e-10	1.19492e-08	down	yes
ENSG00000132383	RPA1	ENST00000254719;ENST00000573994;ENST00000571058;ENST00000574049;ENST00000570451;ENST00000573924;ENST00000571725	GO:0000082(G1/S transition of mitotic cell cycle);GO:0000723(telomere maintenance);GO:0000724(double-strand break repair via homologous recombination);GO:0000784(nuclear chromosome, telomeric region);GO:0003676(nucleic acid binding);GO:0003677(DNA binding);GO:0003684(damaged DNA binding);GO:0003697(single-stranded DNA binding);GO:0005515(protein binding);GO:0005634(nucleus);GO:0005654(nucleoplasm…	03030(DNA replication);03420(Nucleotide excision repair);03430(Mismatch repair);03440(Homologous recombination);03460(Fanconi anemia pathway);03460(Fanconi anemia pathway)	K07466	NA	replication protein A1 [Source:HGNC Symbol;Acc:HGNC:10289]	protein_coding;retained_intron;processed_transcript	26.7275	23.6528	25.2163	46.891	45.0656	43.4464	0.558308	-0.840866	1.5131e-10	1.21372e-08	down	no
ENSG00000074755	ZZEF1	ENST00000572426;ENST00000381638;ENST00000573536;ENST00000572699;ENST00000574474;ENST00000573183;ENST00000570365;ENST00000571436;ENST00000573606;ENST00000575428;ENST00000572831	GO:0005509(calcium ion binding);GO:0008270(zinc ion binding);GO:0046872(metal ion binding);GO:0046872(metal ion binding)	NA	NA	NA	zinc finger ZZ-type and EF-hand domain containing 1 [Source:HGNC Symbol;Acc:HGNC:29027]	retained_intron;protein_coding;nonsense_mediated_decay;processed_transcript	13.5112	13.6613	12.5765	7.51576	6.55997	7.50146	1.84218	0.881414	1.62656e-10	1.2976e-08	up	no
ENSG00000169957	ZNF768	ENST00000380412;ENST00000562803	GO:0003676(nucleic acid binding);GO:0003677(DNA binding);GO:0003700(DNA-binding transcription factor activity);GO:0003723(RNA binding);GO:0005515(protein binding);GO:0005634(nucleus);GO:0005665(RNA polymerase II, core complex);GO:0006355(regulation of transcription, DNA-templated);GO:0006366(transcription by RNA polymerase II);GO:0043565(sequence-specific DNA binding);GO:0046872(metal ion binding…	05168(Herpes simplex virus 1 infection);05168(Herpes simplex virus 1 infection)	K09228	NA	zinc finger protein 768 [Source:HGNC Symbol;Acc:HGNC:26273]	protein_coding	23.936	25.8961	25.7588	12.4517	11.943	12.173	2.06714	1.04764	1.71706e-10	1.36236e-08	up	yes
ENSG00000150347	ARID5B	ENST00000279873;ENST00000309334;ENST00000647323;ENST00000644638	GO:0000122(negative regulation of transcription by RNA polymerase II);GO:0000976(transcription regulatory region sequence-specific DNA binding);GO:0000977(RNA polymerase II regulatory region sequence-specific DNA binding);GO:0001227(DNA-binding transcription repressor activity, RNA polymerase II-specific);GO:0001822(kidney development);GO:0001889(liver development);GO:0003677(DNA binding);GO:0003…	NA	NA	NA	AT-rich interaction domain 5B [Source:HGNC Symbol;Acc:HGNC:17362]	protein_coding;processed_transcript	7.61531	8.74557	8.0884	3.87616	4.24579	3.85996	2.04052	1.02893	1.83963e-10	1.45172e-08	up	yes
ENSG00000153904	DDAH1	ENST00000426972;ENST00000284031;ENST00000633113	GO:0000052(citrulline metabolic process);GO:0003073(regulation of systemic arterial blood pressure);GO:0003824(catalytic activity);GO:0005829(cytosol);GO:0006525(arginine metabolic process);GO:0006527(arginine catabolic process);GO:0007263(nitric oxide mediated signal transduction);GO:0008285(negative regulation of cell population proliferation);GO:0016403(dimethylargininase activity);GO:0016597(…	NA	K01482	EC:3.5.3.18	dimethylarginine dimethylaminohydrolase 1 [Source:HGNC Symbol;Acc:HGNC:2715]	protein_coding	16.8365	16.8071	16.4356	29.5182	31.1751	28.682	0.560325	-0.835664	1.85264e-10	1.45413e-08	down	no
ENSG00000143157	POGK	ENST00000367875;ENST00000367876;ENST00000449930	GO:0003676(nucleic acid binding);GO:0003677(DNA binding);GO:0005515(protein binding);GO:0005634(nucleus);GO:0006355(regulation of transcription, DNA-templated);GO:0007275(multicellular organism development);GO:0007275(multicellular organism development)	NA	NA	NA	pogo transposable element derived with KRAB domain [Source:HGNC Symbol;Acc:HGNC:18800]	protein_coding	12.5748	14.999	13.5462	7.70272	7.12233	7.06302	1.87865	0.909694	1.94873e-10	1.52136e-08	up	no
ENSG00000111011	RSRC2	ENST00000433877;ENST00000331738;ENST00000527461;ENST00000532695;ENST00000527796;ENST00000531389;ENST00000527173;ENST00000392442;ENST00000344591;ENST00000524399;ENST00000528279;ENST00000526560;ENST00000532186;ENST00000531639;ENST00000525335;ENST00000525332;ENST00000525570;ENST00000528263;ENST00000525387;ENST00000527399	GO:0003723(RNA binding);GO:0005515(protein binding);GO:0005515(protein binding)	NA	NA	NA	arginine and serine rich coiled-coil 2 [Source:HGNC Symbol;Acc:HGNC:30559]	nonsense_mediated_decay;protein_coding;processed_transcript;retained_intron	10.0455	10.7381	12.1374	4.52615	5.97601	5.54937	2.05096	1.0363	1.97862e-10	1.53648e-08	up	yes
ENSG00000125868	DSTN	ENST00000246069;ENST00000474024;ENST00000449141	GO:0003779(actin binding);GO:0005515(protein binding);GO:0005737(cytoplasm);GO:0008154(actin polymerization or depolymerization);GO:0015629(actin cytoskeleton);GO:0030042(actin filament depolymerization);GO:0030043(actin filament fragmentation);GO:0030836(positive regulation of actin filament depolymerization);GO:0030864(cortical actin cytoskeleton);GO:0048870(cell motility);GO:0051014(actin fila…	NA	K10363	NA	destrin, actin depolymerizing factor [Source:HGNC Symbol;Acc:HGNC:15750]	protein_coding;nonsense_mediated_decay	139.725	134.821	138.734	242.887	246.374	232.805	0.572358	-0.805011	2.04234e-10	1.57757e-08	down	no
ENSG00000145391	SETD7	ENST00000274031;ENST00000404104;ENST00000406354;ENST00000608795;ENST00000506866;ENST00000515101;ENST00000608958	GO:0002039(p53 binding);GO:0003682(chromatin binding);GO:0005515(protein binding);GO:0005634(nucleus);GO:0005654(nucleoplasm);GO:0005694(chromosome);GO:0005730(nucleolus);GO:0006325(chromatin organization);GO:0006355(regulation of transcription, DNA-templated);GO:0006974(cellular response to DNA damage stimulus);GO:0008168(methyltransferase activity);GO:0016279(protein-lysine N-methyltransferase …	00310(Lysine degradation);04068(FoxO signaling pathway);04068(FoxO signaling pathway)	K11431	EC:2.1.1.43	SET domain containing 7, histone lysine methyltransferase [Source:HGNC Symbol;Acc:HGNC:30412]	protein_coding;retained_intron	6.52477	7.27589	6.64716	3.52535	3.34262	3.82575	1.91213	0.935181	2.13754e-10	1.64242e-08	up	no
ENSG00000091009	RBM27	ENST00000265271;ENST00000508019	GO:0003676(nucleic acid binding);GO:0003723(RNA binding);GO:0003729(mRNA binding);GO:0005634(nucleus);GO:0005737(cytoplasm);GO:0006397(mRNA processing);GO:0016607(nuclear speck);GO:0046833(positive regulation of RNA export from nucleus);GO:0046872(metal ion binding);GO:0046872(metal ion binding)	NA	K13193	NA	RNA binding motif protein 27 [Source:HGNC Symbol;Acc:HGNC:29243]	protein_coding;retained_intron	17.4306	17.4551	17.4414	9.44905	9.62393	9.7645	1.81455	0.859613	2.2393e-10	1.7116e-08	up	no
ENSG00000164323	CFAP97	ENST00000514798;ENST00000458385;ENST00000296775;ENST00000502992;ENST00000647728;ENST00000503223	NA	NA	NA	NA	cilia and flagella associated protein 97 [Source:HGNC Symbol;Acc:HGNC:29276]	protein_coding;processed_transcript	17.3257	18.0287	17.7417	9.22315	9.28311	10.4458	1.83393	0.874941	2.27989e-10	1.73355e-08	up	no
ENSG00000131711	MAP1B	ENST00000296755;ENST00000512974;ENST00000511641;ENST00000504492;ENST00000504183;ENST00000513526	GO:0000226(microtubule cytoskeleton organization);GO:0001578(microtubule bundle formation);GO:0001750(photoreceptor outer segment);GO:0001764(neuron migration);GO:0003779(actin binding);GO:0005198(structural molecule activity);GO:0005515(protein binding);GO:0005543(phospholipid binding);GO:0005737(cytoplasm);GO:0005829(cytosol);GO:0005856(cytoskeleton);GO:0005874(microtubule);GO:0005875(microtubu…	NA	K10429	NA	microtubule associated protein 1B [Source:HGNC Symbol;Acc:HGNC:6836]	protein_coding;processed_transcript;nonsense_mediated_decay	6.84578	6.62309	6.02146	3.44447	2.96088	3.43086	1.98149	0.986583	2.32292e-10	1.74863e-08	up	no
ENSG00000096717	SIRT1	ENST00000212015;ENST00000406900;ENST00000403579;ENST00000473922;ENST00000432464;ENST00000497639	GO:0000012(single strand break repair);GO:0000122(negative regulation of transcription by RNA polymerase II);GO:0000183(chromatin silencing at rDNA);GO:0000720(pyrimidine dimer repair by nucleotide-excision repair);GO:0000731(DNA synthesis involved in DNA repair);GO:0000785(chromatin);GO:0000790(nuclear chromatin);GO:0000978(RNA polymerase II cis-regulatory region sequence-specific DNA binding);G…	04068(FoxO signaling pathway);04152(AMPK signaling pathway);04211(Longevity regulating pathway);04213(Longevity regulating pathway - multiple species);04218(Cellular senescence);04922(Glucagon signaling pathway);05031(Amphetamine addiction);05206(MicroRNAs in cancer);05206(MicroRNAs in cancer)	K11411	EC:3.5.1.-	sirtuin 1 [Source:HGNC Symbol;Acc:HGNC:14929]	protein_coding;processed_transcript	15.443	16.5603	16.3388	8.76871	5.38287	6.30238	2.36346	1.2409	2.32368e-10	1.74863e-08	up	yes
ENSG00000059769	DNAJC25	ENST00000447096;ENST00000313525;ENST00000463589	GO:0003924(GTPase activity);GO:0005789(endoplasmic reticulum membrane);GO:0005834(heterotrimeric G-protein complex);GO:0006457(protein folding);GO:0007186(G protein-coupled receptor signaling pathway);GO:0016020(membrane);GO:0016021(integral component of membrane);GO:0016021(integral component of membrane)	NA	K19371	NA	DnaJ heat shock protein family (Hsp40) member C25 [Source:HGNC Symbol;Acc:HGNC:34187]	nonsense_mediated_decay;protein_coding	9.65884	11.4193	11.4894	3.86383	4.69706	4.24557	2.54306	1.34656	2.47166e-10	1.85045e-08	up	yes
ENSG00000114166	KAT2B	ENST00000263754;ENST00000468400;ENST00000469085;ENST00000426228;ENST00000468111	GO:0000123(histone acetyltransferase complex);GO:0000125(PCAF complex);GO:0000776(kinetochore);GO:0000977(RNA polymerase II regulatory region sequence-specific DNA binding);GO:0003682(chromatin binding);GO:0003712(transcription coregulator activity);GO:0003713(transcription coactivator activity);GO:0004145(diamine N-acetyltransferase activity);GO:0004402(histone acetyltransferase activity);GO:000…	04330(Notch signaling pathway);04919(Thyroid hormone signaling pathway);05166(Human T-cell leukemia virus 1 infection);05203(Viral carcinogenesis);05203(Viral carcinogenesis)	K06062	EC:2.3.1.48	lysine acetyltransferase 2B [Source:HGNC Symbol;Acc:HGNC:8638]	protein_coding;retained_intron;processed_transcript	5.80821	5.22722	5.47708	2.07903	2.13079	2.48419	2.46676	1.30262	2.65454e-10	1.97722e-08	up	yes
ENSG00000175467	SART1	ENST00000312397;ENST00000528573;ENST00000529580;ENST00000532333;ENST00000529532;ENST00000533386;ENST00000528137;ENST00000530251	GO:0000387(spliceosomal snRNP assembly);GO:0000398(mRNA splicing, via spliceosome);GO:0000481(maturation of 5S rRNA);GO:0003723(RNA binding);GO:0005515(protein binding);GO:0005634(nucleus);GO:0005654(nucleoplasm);GO:0005681(spliceosomal complex);GO:0005737(cytoplasm);GO:0005794(Golgi apparatus);GO:0005829(cytosol);GO:0006397(mRNA processing);GO:0008380(RNA splicing);GO:0015030(Cajal body);GO:0016…	03040(Spliceosome);03040(Spliceosome)	K11984	NA	spliceosome associated factor 1, recruiter of U4/U6.U5 tri-snRNP [Source:HGNC Symbol;Acc:HGNC:10538]	protein_coding;processed_transcript;retained_intron;nonsense_mediated_decay	37.6137	39.136	39.7009	21.8218	21.5857	21.3481	1.79831	0.846641	2.77606e-10	2.05724e-08	up	no
ENSG00000148925	BTBD10	ENST00000528120;ENST00000525864;ENST00000278174;ENST00000527102;ENST00000525108;ENST00000526841;ENST00000525661;ENST00000530907;ENST00000529708;ENST00000532261;ENST00000527858	GO:0001650(fibrillar center);GO:0005515(protein binding);GO:0005634(nucleus);GO:0005654(nucleoplasm);GO:0005737(cytoplasm);GO:0042327(positive regulation of phosphorylation);GO:0044342(type B pancreatic cell proliferation);GO:1901215(negative regulation of neuron death);GO:1901215(negative regulation of neuron death)	NA	K10482	NA	BTB domain containing 10 [Source:HGNC Symbol;Acc:HGNC:21445]	protein_coding;retained_intron;nonsense_mediated_decay;processed_transcript	11.5493	13.5733	12.2597	5.0926	6.13768	5.36548	2.25252	1.17154	2.95088e-10	2.17576e-08	up	yes
ENSG00000143390	RFX5	ENST00000392746;ENST00000290524;ENST00000452671;ENST00000475144;ENST00000412774;ENST00000430227;ENST00000469513;ENST00000437327;ENST00000458484;ENST00000450506;ENST00000444392;ENST00000368870;ENST00000479681;ENST00000435314;ENST00000478564;ENST00000422595;ENST00000494217;ENST00000436637;ENST00000421986;ENST00000436271;ENST00000452456	GO:0000122(negative regulation of transcription by RNA polymerase II);GO:0000790(nuclear chromatin);GO:0000976(transcription regulatory region sequence-specific DNA binding);GO:0000978(RNA polymerase II cis-regulatory region sequence-specific DNA binding);GO:0000981(DNA-binding transcription factor activity, RNA polymerase II-specific);GO:0001228(DNA-binding transcription activator activity, RNA …	04612(Antigen processing and presentation);05152(Tuberculosis);05340(Primary immunodeficiency);05340(Primary immunodeficiency)	K08061	NA	regulatory factor X5 [Source:HGNC Symbol;Acc:HGNC:9986]	protein_coding;retained_intron;nonsense_mediated_decay;processed_transcript	18.6688	19.7026	17.489	33.1333	32.6217	33.1255	0.564929	-0.823858	3.11641e-10	2.28626e-08	down	no
ENSG00000185829	ARL17A	ENST00000336125;ENST00000329240;ENST00000622488;ENST00000570550;ENST00000628873;ENST00000445552;ENST00000573185	GO:0000166(nucleotide binding);GO:0005525(GTP binding);GO:0005737(cytoplasm);GO:0005794(Golgi apparatus);GO:0005886(plasma membrane);GO:0006886(intracellular protein transport);GO:0015031(protein transport);GO:0016192(vesicle-mediated transport);GO:0016192(vesicle-mediated transport)	NA	NA	NA	ADP ribosylation factor like GTPase 17A [Source:HGNC Symbol;Acc:HGNC:24096]	protein_coding;processed_transcript	2.97446	3.0693	2.6734	6.77141	6.06005	6.1802	0.458516	-1.12495	3.17458e-10	2.31728e-08	down	yes
ENSG00000172432	GTPBP2	ENST00000476510;ENST00000307126;ENST00000459959;ENST00000480263;ENST00000432918;ENST00000496137;ENST00000442748;ENST00000307114;ENST00000452781;ENST00000419497	GO:0000166(nucleotide binding);GO:0002576(platelet degranulation);GO:0003746(translation elongation factor activity);GO:0003924(GTPase activity);GO:0005515(protein binding);GO:0005525(GTP binding);GO:0005576(extracellular region);GO:0006414(translational elongation);GO:0008150(biological_process);GO:0031093(platelet alpha granule lumen);GO:0042802(identical protein binding);GO:0043231(intracellul…	NA	NA	NA	GTP binding protein 2 [Source:HGNC Symbol;Acc:HGNC:4670]	processed_transcript;protein_coding;nonsense_mediated_decay	7.14136	6.45639	7.44316	13.9396	13.9328	13.6104	0.507221	-0.979315	3.50426e-10	2.54521e-08	down	no
ENSG00000204388	HSPA1B	ENST00000375650	GO:0000166(nucleotide binding);GO:0001618(virus receptor activity);GO:0001664(G protein-coupled receptor binding);GO:0003723(RNA binding);GO:0005102(signaling receptor binding);GO:0005515(protein binding);GO:0005524(ATP binding);GO:0005576(extracellular region);GO:0005634(nucleus);GO:0005654(nucleoplasm);GO:0005737(cytoplasm);GO:0005739(mitochondrion);GO:0005783(endoplasmic reticulum);GO:0005813(…	03040(Spliceosome);04010(MAPK signaling pathway);04141(Protein processing in endoplasmic reticulum);04144(Endocytosis);04213(Longevity regulating pathway - multiple species);04612(Antigen processing and presentation);04915(Estrogen signaling pathway);05134(Legionellosis);05145(Toxoplasmosis);05162(Measles);05164(Influenza A)	K03283	NA	heat shock protein family A (Hsp70) member 1B [Source:HGNC Symbol;Acc:HGNC:5233]	protein_coding	26.6516	25.7125	25.9854	13.429	12.7836	13.3818	1.9788	0.984627	3.7939e-10	2.74194e-08	up	no
ENSG00000154174	TOMM70	ENST00000284320;ENST00000492171;ENST00000483945	GO:0005515(protein binding);GO:0005739(mitochondrion);GO:0005741(mitochondrial outer membrane);GO:0005742(mitochondrial outer membrane translocase complex);GO:0006626(protein targeting to mitochondrion);GO:0008320(protein transmembrane transporter activity);GO:0016020(membrane);GO:0016021(integral component of membrane);GO:0016236(macroautophagy);GO:0070062(extracellular exosome);GO:0071806(prote…	NA	K17768	NA	translocase of outer mitochondrial membrane 70 [Source:HGNC Symbol;Acc:HGNC:11985]	protein_coding;retained_intron	35.8713	34.5231	34.2828	20.3157	18.7968	19.069	1.79915	0.847315	3.82895e-10	2.75364e-08	up	no
ENSG00000104765	BNIP3L	ENST00000380629;ENST00000523515;ENST00000520409;ENST00000523949;ENST00000520077;ENST00000518611;ENST00000521254	GO:0005515(protein binding);GO:0005521(lamin binding);GO:0005634(nucleus);GO:0005635(nuclear envelope);GO:0005739(mitochondrion);GO:0005740(mitochondrial envelope);GO:0005741(mitochondrial outer membrane);GO:0005783(endoplasmic reticulum);GO:0005829(cytosol);GO:0006915(apoptotic process);GO:0010917(negative regulation of mitochondrial membrane potential);GO:0016020(membrane);GO:0016021(integral c…	04137(Mitophagy - animal);04137(Mitophagy - animal)	NA	NA	BCL2 interacting protein 3 like [Source:HGNC Symbol;Acc:HGNC:1085]	protein_coding;nonsense_mediated_decay;processed_transcript	27.0296	26.7076	27.5058	48.3376	47.0802	46.815	0.571197	-0.807939	4.03256e-10	2.88585e-08	down	no
ENSG00000180694	TMEM64	ENST00000458549;ENST00000523902;ENST00000521852;ENST00000418210;ENST00000422900;ENST00000519519;ENST00000521211	GO:0005783(endoplasmic reticulum);GO:0016020(membrane);GO:0016021(integral component of membrane);GO:0043462(regulation of ATPase activity);GO:0045600(positive regulation of fat cell differentiation);GO:0045668(negative regulation of osteoblast differentiation);GO:0045672(positive regulation of osteoclast differentiation);GO:0045780(positive regulation of bone resorption);GO:0051480(regulation of…	NA	NA	NA	transmembrane protein 64 [Source:HGNC Symbol;Acc:HGNC:25441]	protein_coding;processed_transcript	3.99724	3.05538	4.31635	1.35451	1.08997	1.51925	2.86825	1.52017	4.19418e-10	2.98687e-08	up	yes
ENSG00000196961	AP2A1	ENST00000354293;ENST00000601356;ENST00000600466;ENST00000600199;ENST00000597774;ENST00000359032;ENST00000594838;ENST00000593788	GO:0005515(protein binding);GO:0005829(cytosol);GO:0005886(plasma membrane);GO:0005905(clathrin-coated pit);GO:0006886(intracellular protein transport);GO:0006895(Golgi to endosome transport);GO:0006897(endocytosis);GO:0006898(receptor-mediated endocytosis);GO:0008022(protein C-terminus binding);GO:0010976(positive regulation of neuron projection development);GO:0015031(protein transport);GO:0016…	04144(Endocytosis);04721(Synaptic vesicle cycle);04961(Endocrine and other factor-regulated calcium reabsorption);05016(Huntington disease);05016(Huntington disease)	NA	NA	adaptor related protein complex 2 subunit alpha 1 [Source:HGNC Symbol;Acc:HGNC:561]	protein_coding;retained_intron;processed_transcript;nonsense_mediated_decay	9.7159	9.22472	8.60644	15.4861	16.6283	16.8142	0.563005	-0.82878	4.79307e-10	3.39679e-08	down	no
ENSG00000255330	AL096711	ENST00000481848;ENST00000473298;ENST00000464495;ENST00000474293	GO:0005615(extracellular space);GO:0010506(regulation of autophagy);GO:0016020(membrane);GO:0016021(integral component of membrane);GO:0016021(integral component of membrane)	NA	NA	NA	novel protein	nonsense_mediated_decay;processed_transcript	2.55333	2.03251	2.4032	0.980935	0.923301	0.727346	2.65583	1.40916	4.9334e-10	3.47936e-08	up	yes
ENSG00000120875	DUSP4	ENST00000240100;ENST00000240101	GO:0000188(inactivation of MAPK activity);GO:0001706(endoderm formation);GO:0004721(phosphoprotein phosphatase activity);GO:0004725(protein tyrosine phosphatase activity);GO:0005515(protein binding);GO:0005634(nucleus);GO:0005654(nucleoplasm);GO:0005737(cytoplasm);GO:0006470(protein dephosphorylation);GO:0008138(protein tyrosine/serine/threonine phosphatase activity);GO:0008330(protein tyrosine/t…	04010(MAPK signaling pathway);04010(MAPK signaling pathway)	K04459	3.1.3.48;EC:3.1.3.16	dual specificity phosphatase 4 [Source:HGNC Symbol;Acc:HGNC:3070]	protein_coding	7.81562	7.79229	8.56437	3.6643	3.92836	4.16025	2.05671	1.04034	5.05577e-10	3.54852e-08	up	yes
ENSG00000119927	GPAM	ENST00000348367;ENST00000369425;ENST00000480130;ENST00000498541	GO:0004366(glycerol-3-phosphate O-acyltransferase activity);GO:0005515(protein binding);GO:0005739(mitochondrion);GO:0005741(mitochondrial outer membrane);GO:0005886(plasma membrane);GO:0006072(glycerol-3-phosphate metabolic process);GO:0006629(lipid metabolic process);GO:0006631(fatty acid metabolic process);GO:0006637(acyl-CoA metabolic process);GO:0006641(triglyceride metabolic process);GO:000…	00561(Glycerolipid metabolism);00564(Glycerophospholipid metabolism);00564(Glycerophospholipid metabolism)	K00629	EC:2.3.1.15	glycerol-3-phosphate acyltransferase, mitochondrial [Source:HGNC Symbol;Acc:HGNC:24865]	protein_coding;processed_transcript	3.24323	3.42657	3.38169	1.48833	1.51098	1.47103	2.24849	1.16895	5.37132e-10	3.75195e-08	up	yes
ENSG00000088387	DOCK9	ENST00000419908;ENST00000427887;ENST00000449796;ENST00000340449;ENST00000630992;ENST00000442173;ENST00000400228;ENST00000473165;ENST00000448493;ENST00000627024;ENST00000339416;ENST00000479769;ENST00000652315;ENST00000481051;ENST00000638020;ENST00000376460;ENST00000450257;ENST00000451563;ENST00000472874	GO:0005085(guanyl-nucleotide exchange factor activity);GO:0005515(protein binding);GO:0005829(cytosol);GO:0007264(small GTPase mediated signal transduction);GO:0007596(blood coagulation);GO:0008150(biological_process);GO:0012505(endomembrane system);GO:0016020(membrane);GO:0043547(positive regulation of GTPase activity);GO:0045296(cadherin binding);GO:0045296(cadherin binding)	NA	K21853	NA	dedicator of cytokinesis 9 [Source:HGNC Symbol;Acc:HGNC:14132]	protein_coding;nonsense_mediated_decay;retained_intron;processed_transcript	4.76768	4.98136	4.77491	2.6177	2.33028	2.40926	1.9741	0.981196	5.45031e-10	3.78901e-08	up	no
ENSG00000083168	KAT6A	ENST00000396930;ENST00000265713;ENST00000648335;ENST00000406337;ENST00000463961;ENST00000648030;ENST00000650495;ENST00000418721;ENST00000426524;ENST00000485568;ENST00000649827;ENST00000649817;ENST00000648224;ENST00000470574;ENST00000647746;ENST00000647809;ENST00000650356	GO:0000123(histone acetyltransferase complex);GO:0000786(nucleosome);GO:0000790(nuclear chromatin);GO:0003677(DNA binding);GO:0003713(transcription coactivator activity);GO:0004402(histone acetyltransferase activity);GO:0005515(protein binding);GO:0005634(nucleus);GO:0005654(nucleoplasm);GO:0005730(nucleolus);GO:0005829(cytosol);GO:0006323(DNA packaging);GO:0006325(chromatin organization);GO:0006…	04550(Signaling pathways regulating pluripotency of stem cells);04550(Signaling pathways regulating pluripotency of stem cells)	NA	NA	lysine acetyltransferase 6A [Source:HGNC Symbol;Acc:HGNC:13013]	protein_coding;retained_intron;nonsense_mediated_decay	3.26788	3.16065	2.6896	0.75221	1.26203	1.46995	2.617	1.38791	5.55277e-10	3.84193e-08	up	yes
ENSG00000005339	CREBBP	ENST00000572134;ENST00000262367;ENST00000382070;ENST00000635899;ENST00000634839;ENST00000573517;ENST00000576720;ENST00000573672;ENST00000571826;ENST00000635753;ENST00000574740;ENST00000635919;ENST00000571763;ENST00000575237;ENST00000636002;ENST00000637492;ENST00000636895;ENST00000570939;ENST00000638158;ENST00000572569	GO:0000122(negative regulation of transcription by RNA polymerase II);GO:0000123(histone acetyltransferase complex);GO:0000790(nuclear chromatin);GO:0001085(RNA polymerase II transcription factor binding);GO:0001102(RNA polymerase II activating transcription factor binding);GO:0001666(response to hypoxia);GO:0002039(p53 binding);GO:0002223(stimulatory C-type lectin receptor signaling pathway);GO:…	04024(cAMP signaling pathway);04066(HIF-1 signaling pathway);04068(FoxO signaling pathway);04110(Cell cycle);04310(Wnt signaling pathway);04330(Notch signaling pathway);04350(TGF-beta signaling pathway);04520(Adherens junction);04630(Jak-STAT signaling pathway);04720(Long-term potentiation);04916(Melanogenesis);04919(Thyroid hormone signaling pathway);04922(Glucagon signaling pathway);05016(Hunti…	NA	NA	CREB binding protein [Source:HGNC Symbol;Acc:HGNC:2348]	protein_coding;processed_transcript;retained_intron	6.20505	6.23018	5.9123	3.22832	3.212	3.52389	1.84134	0.880759	5.59811e-10	3.85504e-08	up	no
ENSG00000105821	DNAJC2	ENST00000464253;ENST00000454277;ENST00000412522;ENST00000492497;ENST00000379257;ENST00000475065;ENST00000379263;ENST00000475090;ENST00000426036;ENST00000249270;ENST00000483637	GO:0003677(DNA binding);GO:0003682(chromatin binding);GO:0003723(RNA binding);GO:0005515(protein binding);GO:0005634(nucleus);GO:0005654(nucleoplasm);GO:0005730(nucleolus);GO:0005737(cytoplasm);GO:0005829(cytosol);GO:0006260(DNA replication);GO:0006325(chromatin organization);GO:0030544(Hsp70 protein binding);GO:0031965(nuclear membrane);GO:0042393(histone binding);GO:0045893(positive regulation …	NA	K09522	NA	DnaJ heat shock protein family (Hsp40) member C2 [Source:HGNC Symbol;Acc:HGNC:13192]	retained_intron;protein_coding;nonsense_mediated_decay	16.7722	19.5456	18.4399	10.6196	9.62221	9.36427	1.84954	0.887167	5.6351e-10	3.86229e-08	up	no
ENSG00000140497	SCAMP2	ENST00000566480;ENST00000563829;ENST00000268099;ENST00000566557;ENST00000569904;ENST00000564529;ENST00000569124;ENST00000569251;ENST00000565345;ENST00000562363;ENST00000567638;ENST00000563663	GO:0000139(Golgi membrane);GO:0005515(protein binding);GO:0005768(endosome);GO:0005794(Golgi apparatus);GO:0006892(post-Golgi vesicle-mediated transport);GO:0015031(protein transport);GO:0016020(membrane);GO:0016021(integral component of membrane);GO:0030133(transport vesicle);GO:0032588(trans-Golgi network membrane);GO:0043231(intracellular membrane-bounded organelle);GO:0055038(recycling endoso…	NA	K19995	NA	secretory carrier membrane protein 2 [Source:HGNC Symbol;Acc:HGNC:10564]	protein_coding;retained_intron;nonsense_mediated_decay	6.47628	5.38135	5.58149	2.20806	2.40981	2.53952	2.43652	1.28482	5.81253e-10	3.96529e-08	up	yes
ENSG00000108021	TASOR2	ENST00000328090;ENST00000480839;ENST00000645567;ENST00000459693;ENST00000473789;ENST00000380270;ENST00000527124;ENST00000496681;ENST00000463468;ENST00000532080;ENST00000487196;ENST00000477043;ENST00000482419	GO:0005515(protein binding);GO:0005654(nucleoplasm);GO:0005829(cytosol);GO:0005829(cytosol)	NA	NA	NA	transcription activation suppressor family member 2 [Source:HGNC Symbol;Acc:HGNC:23484]	protein_coding;processed_transcript;retained_intron	10.5118	12.0899	10.6948	5.75308	5.76571	6.58438	1.83926	0.879127	5.87707e-10	3.99067e-08	up	no
ENSG00000186141	POLR3C	ENST00000466003;ENST00000334163;ENST00000471254;ENST00000479819;ENST00000369294;ENST00000489436	GO:0002376(immune system process);GO:0003677(DNA binding);GO:0003697(single-stranded DNA binding);GO:0003899(DNA-directed 5'-3' RNA polymerase activity);GO:0005515(protein binding);GO:0005634(nucleus);GO:0005654(nucleoplasm);GO:0005666(RNA polymerase III complex);GO:0005829(cytosol);GO:0006351(transcription, DNA-templated);GO:0006359(regulation of transcription by RNA polymerase III);GO:0032481(p…	03020(RNA polymerase);04623(Cytosolic DNA-sensing pathway);04623(Cytosolic DNA-sensing pathway)	K03023	NA	RNA polymerase III subunit C [Source:HGNC Symbol;Acc:HGNC:30076]	processed_transcript;protein_coding	14.7225	15.4837	14.803	7.7345	7.85958	7.20184	1.97444	0.981445	5.90489e-10	3.99099e-08	up	no
ENSG00000114841	DNAH1	ENST00000486752;ENST00000420323;ENST00000488988;ENST00000487254;ENST00000497875;ENST00000490713;ENST00000466628;ENST00000480649	GO:0000166(nucleotide binding);GO:0003341(cilium movement);GO:0003351(epithelial cilium movement involved in extracellular fluid movement);GO:0003774(motor activity);GO:0003777(microtubule motor activity);GO:0005524(ATP binding);GO:0005576(extracellular region);GO:0005737(cytoplasm);GO:0005856(cytoskeleton);GO:0005858(axonemal dynein complex);GO:0005874(microtubule);GO:0005929(cilium);GO:0005930(…	05016(Huntington disease);05016(Huntington disease)	K10408	NA	dynein axonemal heavy chain 1 [Source:HGNC Symbol;Acc:HGNC:2940]	retained_intron;protein_coding;nonsense_mediated_decay;processed_transcript	0.597854	0.478897	0.516892	0.111316	0.149247	0.134866	4.03017	2.01084	6.00762e-10	4.04172e-08	up	yes
ENSG00000118418	HMGN3	ENST00000620514;ENST00000275036;ENST00000344726	GO:0000785(chromatin);GO:0003677(DNA binding);GO:0003682(chromatin binding);GO:0005634(nucleus);GO:0005654(nucleoplasm);GO:0005829(cytosol);GO:0006325(chromatin organization);GO:0006357(regulation of transcription by RNA polymerase II);GO:0008150(biological_process);GO:0031492(nucleosomal DNA binding);GO:0045944(positive regulation of transcription by RNA polymerase II);GO:0046966(thyroid hormone…	NA	K11301	NA	high mobility group nucleosomal binding domain 3 [Source:HGNC Symbol;Acc:HGNC:12312]	protein_coding	39.8377	39.2132	40.9601	81.6499	76.1451	70.4539	0.525791	-0.92744	6.11105e-10	4.09244e-08	down	no
ENSG00000133935	ERG28	ENST00000256319	GO:0003674(molecular_function);GO:0005515(protein binding);GO:0005783(endoplasmic reticulum);GO:0005789(endoplasmic reticulum membrane);GO:0006629(lipid metabolic process);GO:0006694(steroid biosynthetic process);GO:0008150(biological_process);GO:0008202(steroid metabolic process);GO:0016020(membrane);GO:0016021(integral component of membrane);GO:0016126(sterol biosynthetic process);GO:0030133(tr…	NA	NA	NA	ergosterol biosynthesis 28 homolog [Source:HGNC Symbol;Acc:HGNC:1187]	protein_coding	23.09	21.217	22.8796	39.4132	41.9363	39.9886	0.553714	-0.852786	6.39265e-10	4.26147e-08	down	no
ENSG00000101972	STAG2	ENST00000371144;ENST00000455404;ENST00000371157;ENST00000218089;ENST00000371145;ENST00000428941;ENST00000466748;ENST00000435103;ENST00000371160;ENST00000475602;ENST00000394477;ENST00000435215;ENST00000483575;ENST00000458700;ENST00000469481;ENST00000458176;ENST00000471107;ENST00000394478	GO:0000775(chromosome, centromeric region);GO:0000785(chromatin);GO:0003682(chromatin binding);GO:0005515(protein binding);GO:0005634(nucleus);GO:0005654(nucleoplasm);GO:0005694(chromosome);GO:0005829(cytosol);GO:0007049(cell cycle);GO:0007059(chromosome segregation);GO:0007062(sister chromatid cohesion);GO:0008278(cohesin complex);GO:0016020(membrane);GO:0016363(nuclear matrix);GO:0051301(cell d…	04110(Cell cycle);04110(Cell cycle)	K06671	NA	stromal antigen 2 [Source:HGNC Symbol;Acc:HGNC:11355]	protein_coding;processed_transcript;nonsense_mediated_decay	9.93355	8.93204	8.96588	5.16751	4.365	3.84928	2.0798	1.05645	6.61931e-10	4.39251e-08	up	yes
ENSG00000233084	RPL23AP25	ENST00000430973	NA	NA	NA	NA	ribosomal protein L23a pseudogene 25 [Source:HGNC Symbol;Acc:HGNC:35672]	processed_pseudogene	2.78954	1.32779	2.27473	0.211485	0.17699	0.004175	16.2793	4.02497	7.1947e-10	4.75274e-08	up	yes
ENSG00000232956	SNHG15	ENST00000584327;ENST00000578968;ENST00000668580;ENST00000653305;ENST00000585030;ENST00000667119;ENST00000579383;ENST00000577700;ENST00000667823;ENST00000582727;ENST00000438705;ENST00000580528;ENST00000584686;ENST00000580458	NA	NA	NA	NA	small nucleolar RNA host gene 15 [Source:HGNC Symbol;Acc:HGNC:27797]	lncRNA	10.7923	11.5198	20.3084	4.68016	4.55721	5.82597	2.82942	1.50051	8.21729e-10	5.40379e-08	up	yes
ENSG00000132359	RAP1GAP2	ENST00000254695;ENST00000575979;ENST00000637138;ENST00000574709;ENST00000542807;ENST00000540393;ENST00000571555;ENST00000574515;ENST00000366401	GO:0005096(GTPase activator activity);GO:0005515(protein binding);GO:0005737(cytoplasm);GO:0005813(centrosome);GO:0005829(cytosol);GO:0005886(plasma membrane);GO:0008361(regulation of cell size);GO:0010977(negative regulation of neuron projection development);GO:0031965(nuclear membrane);GO:0043005(neuron projection);GO:0043547(positive regulation of GTPase activity);GO:0048471(perinuclear region…	NA	K17708	NA	RAP1 GTPase activating protein 2 [Source:HGNC Symbol;Acc:HGNC:29176]	protein_coding;retained_intron;processed_transcript	7.37356	8.56049	7.60769	3.46312	4.04313	2.63825	2.32064	1.21452	8.66874e-10	5.67511e-08	up	yes
ENSG00000141424	SLC39A6	ENST00000590986;ENST00000269187;ENST00000586829;ENST00000440549	GO:0005385(zinc ion transmembrane transporter activity);GO:0005783(endoplasmic reticulum);GO:0005886(plasma membrane);GO:0005887(integral component of plasma membrane);GO:0006811(ion transport);GO:0006829(zinc ion transport);GO:0006882(cellular zinc ion homeostasis);GO:0009986(cell surface);GO:0016020(membrane);GO:0016021(integral component of membrane);GO:0030001(metal ion transport);GO:0031258(…	NA	K14712	NA	solute carrier family 39 member 6 [Source:HGNC Symbol;Acc:HGNC:18607]	protein_coding	17.0231	16.1093	18.2768	8.2266	8.45733	9.13442	1.99119	0.993633	8.7305e-10	5.69002e-08	up	no
ENSG00000166439	RNF169	ENST00000299563;ENST00000527301	GO:0005515(protein binding);GO:0005634(nucleus);GO:0005654(nucleoplasm);GO:0005730(nucleolus);GO:0005829(cytosol);GO:0006974(cellular response to DNA damage stimulus);GO:0016567(protein ubiquitination);GO:0016604(nuclear body);GO:0016740(transferase activity);GO:0031491(nucleosome binding);GO:0035861(site of double-strand break);GO:0046872(metal ion binding);GO:0070530(K63-linked polyubiquitin mo…	NA	K20805	EC:2.3.2.31	ring finger protein 169 [Source:HGNC Symbol;Acc:HGNC:26961]	protein_coding	6.9305	6.94931	6.43927	3.45748	3.20284	3.21759	2.05702	1.04056	8.8642e-10	5.75148e-08	up	yes
ENSG00000111300	NAA25	ENST00000549711;ENST00000261745;ENST00000552527;ENST00000548181;ENST00000548627;ENST00000551858;ENST00000550701;ENST00000547133	GO:0004596(peptide alpha-N-acetyltransferase activity);GO:0005515(protein binding);GO:0005737(cytoplasm);GO:0005794(Golgi apparatus);GO:0005829(cytosol);GO:0017196(N-terminal peptidyl-methionine acetylation);GO:0031416(NatB complex);GO:0031416(NatB complex)	NA	K17973	NA	N-alpha-acetyltransferase 25, NatB auxiliary subunit [Source:HGNC Symbol;Acc:HGNC:25783]	nonsense_mediated_decay;protein_coding;retained_intron	8.78253	9.27631	9.60681	4.97395	4.83072	5.12746	1.85276	0.889676	9.13952e-10	5.90389e-08	up	no
ENSG00000273899	NOL12	ENST00000611699;ENST00000359114;ENST00000438329;ENST00000468597;ENST00000474032;ENST00000493862;ENST00000484650	GO:0003723(RNA binding);GO:0005515(protein binding);GO:0005634(nucleus);GO:0005730(nucleolus);GO:0019843(rRNA binding);GO:0042802(identical protein binding);GO:0042802(identical protein binding)	NA	K14851	NA	nucleolar protein 12 [Source:HGNC Symbol;Acc:HGNC:28585]	protein_coding;nonsense_mediated_decay;retained_intron;processed_transcript	13.9667	14.8752	13.2769	6.94318	5.94937	7.1535	2.1011	1.07115	9.67624e-10	6.22306e-08	up	yes
ENSG00000156650	KAT6B	ENST00000648892;ENST00000372725;ENST00000287239;ENST00000650517;ENST00000648793;ENST00000372711;ENST00000649375;ENST00000648369;ENST00000650048;ENST00000649442;ENST00000649119;ENST00000650330;ENST00000647554;ENST00000649463;ENST00000649006;ENST00000648899;ENST00000647637;ENST00000648048;ENST00000648302;ENST00000648483;ENST00000650434;ENST00000649305;ENST00000647642;ENST00000650380;ENST00000649645…	GO:0000123(histone acetyltransferase complex);GO:0000786(nucleosome);GO:0000790(nuclear chromatin);GO:0003677(DNA binding);GO:0004402(histone acetyltransferase activity);GO:0005515(protein binding);GO:0005634(nucleus);GO:0005654(nucleoplasm);GO:0006325(chromatin organization);GO:0006334(nucleosome assembly);GO:0006355(regulation of transcription, DNA-templated);GO:0008134(transcription factor bin…	NA	K11306	EC:2.3.1.48	lysine acetyltransferase 6B [Source:HGNC Symbol;Acc:HGNC:17582]	protein_coding;retained_intron;nonsense_mediated_decay;processed_transcript	1.58364	1.64024	1.62302	0.787843	0.613887	0.838695	2.16339	1.11329	1.0904e-09	6.98191e-08	up	yes
ENSG00000126005	MMP24OS	ENST00000435366;ENST00000456790;ENST00000424358;ENST00000455178;ENST00000635104;ENST00000454184;ENST00000566203;ENST00000433764;ENST00000438751;ENST00000453892;ENST00000594413;ENST00000456350	NA	NA	NA	NA	MMP24 opposite strand [Source:HGNC Symbol;Acc:HGNC:44421]	nonsense_mediated_decay;protein_coding;processed_transcript	2.63705	2.55399	2.48151	5.47658	6.18332	5.64643	0.443338	-1.17352	1.10753e-09	7.06063e-08	down	yes
ENSG00000166803	PCLAF	ENST00000558043;ENST00000380258;ENST00000559280;ENST00000300035;ENST00000558008;ENST00000559519;ENST00000558250;ENST00000560234	GO:0003682(chromatin binding);GO:0005515(protein binding);GO:0005634(nucleus);GO:0005654(nucleoplasm);GO:0005737(cytoplasm);GO:0005813(centrosome);GO:0006260(DNA replication);GO:0006281(DNA repair);GO:0006974(cellular response to DNA damage stimulus);GO:0007098(centrosome cycle);GO:0009411(response to UV);GO:0019985(translesion synthesis);GO:0048471(perinuclear region of cytoplasm);GO:0051726(reg…	NA	NA	NA	PCNA clamp associated factor [Source:HGNC Symbol;Acc:HGNC:28961]	retained_intron;protein_coding;processed_transcript	17.5304	16.4578	16.6876	31.314	30.7883	27.6717	0.564482	-0.825	1.25209e-09	7.9475e-08	down	no
ENSG00000074695	LMAN1	ENST00000251047;ENST00000587561;ENST00000592562;ENST00000587918;ENST00000587940	GO:0000139(Golgi membrane);GO:0005515(protein binding);GO:0005537(mannose binding);GO:0005783(endoplasmic reticulum);GO:0005789(endoplasmic reticulum membrane);GO:0005793(endoplasmic reticulum-Golgi intermediate compartment);GO:0005794(Golgi apparatus);GO:0005829(cytosol);GO:0006457(protein folding);GO:0006888(endoplasmic reticulum to Golgi vesicle-mediated transport);GO:0007029(endoplasmic retic…	04141(Protein processing in endoplasmic reticulum);04141(Protein processing in endoplasmic reticulum)	NA	NA	lectin, mannose binding 1 [Source:HGNC Symbol;Acc:HGNC:6631]	protein_coding;retained_intron;processed_transcript	26.713	26.9378	25.8653	15.1977	15.0984	14.9435	1.75766	0.81366	1.27436e-09	8.05384e-08	up	no
ENSG00000130770	ATP5IF1	ENST00000468425;ENST00000465645;ENST00000335514;ENST00000497986	GO:0001525(angiogenesis);GO:0001937(negative regulation of endothelial cell proliferation);GO:0004857(enzyme inhibitor activity);GO:0005515(protein binding);GO:0005516(calmodulin binding);GO:0005739(mitochondrion);GO:0006091(generation of precursor metabolites and energy);GO:0006783(heme biosynthetic process);GO:0009986(cell surface);GO:0019899(enzyme binding);GO:0030218(erythrocyte differentiati…	NA	K22255	NA	ATP synthase inhibitory factor subunit 1 [Source:HGNC Symbol;Acc:HGNC:871]	protein_coding	12.5331	13.764	12.6381	25.4632	25.4019	25.3767	0.510682	-0.969504	1.31692e-09	8.28694e-08	down	no
ENSG00000135506	OS9	ENST00000551035;ENST00000439210;ENST00000552787;ENST00000315970;ENST00000549307;ENST00000546916;ENST00000257966;ENST00000550202;ENST00000389142;ENST00000389146;ENST00000552285;ENST00000553208;ENST00000550372;ENST00000550699;ENST00000552423;ENST00000547079;ENST00000550438;ENST00000549897;ENST00000413095;ENST00000435406;ENST00000550848;ENST00000551285;ENST00000550793	GO:0000836(Hrd1p ubiquitin ligase complex);GO:0002020(protease binding);GO:0005515(protein binding);GO:0005783(endoplasmic reticulum);GO:0005788(endoplasmic reticulum lumen);GO:0005789(endoplasmic reticulum membrane);GO:0006511(ubiquitin-dependent protein catabolic process);GO:0006605(protein targeting);GO:0006621(protein retention in ER lumen);GO:0016567(protein ubiquitination);GO:0030246(carboh…	04141(Protein processing in endoplasmic reticulum);04141(Protein processing in endoplasmic reticulum)	K10088	NA	OS9 endoplasmic reticulum lectin [Source:HGNC Symbol;Acc:HGNC:16994]	protein_coding;nonsense_mediated_decay;retained_intron	24.3294	21.0878	24.7269	38.3265	42.7572	43.0459	0.565088	-0.823452	1.33121e-09	8.30839e-08	down	no
ENSG00000102743	SLC25A15	ENST00000338625;ENST00000478827;ENST00000470509;ENST00000417731	GO:0000050(urea cycle);GO:0000064(L-ornithine transmembrane transporter activity);GO:0005739(mitochondrion);GO:0005743(mitochondrial inner membrane);GO:0016020(membrane);GO:0016021(integral component of membrane);GO:1990575(mitochondrial L-ornithine transmembrane transport);GO:1990575(mitochondrial L-ornithine transmembrane transport)	NA	K15101	NA	solute carrier family 25 member 15 [Source:HGNC Symbol;Acc:HGNC:10985]	protein_coding;processed_transcript;nonsense_mediated_decay	13.8896	15.2141	15.3639	7.65166	7.35222	7.48143	1.97762	0.983768	1.33171e-09	8.30839e-08	up	no
ENSG00000166333	ILK	ENST00000526711;ENST00000396751;ENST00000299421;ENST00000537806;ENST00000530016;ENST00000528784;ENST00000534565;ENST00000528995;ENST00000420936;ENST00000532063;ENST00000524735;ENST00000534706;ENST00000627400;ENST00000526318;ENST00000527121;ENST00000526114	GO:0000166(nucleotide binding);GO:0001558(regulation of cell growth);GO:0001658(branching involved in ureteric bud morphogenesis);GO:0001725(stress fiber);GO:0001934(positive regulation of protein phosphorylation);GO:0001954(positive regulation of cell-matrix adhesion);GO:0003151(outflow tract morphogenesis);GO:0004672(protein kinase activity);GO:0004674(protein serine/threonine kinase activity);…	03320(PPAR signaling pathway);04360(Axon guidance);04510(Focal adhesion);05100(Bacterial invasion of epithelial cells);05213(Endometrial cancer);05213(Endometrial cancer)	K06272	EC:2.7.11.1	integrin linked kinase [Source:HGNC Symbol;Acc:HGNC:6040]	nonsense_mediated_decay;protein_coding;retained_intron;processed_transcript	43.1811	38.5754	39.9394	67.1725	70.6903	71.9923	0.579905	-0.786113	1.34481e-09	8.35441e-08	down	no
ENSG00000177200	CHD9	ENST00000564582;ENST00000398510;ENST00000566029;ENST00000219084;ENST00000565442;ENST00000564641;ENST00000565803;ENST00000447540;ENST00000561869;ENST00000564255;ENST00000562785;ENST00000615216;ENST00000569225;ENST00000565119;ENST00000562806;ENST00000569794;ENST00000562791;ENST00000564845;ENST00000563410;ENST00000564600;ENST00000565832	GO:0000166(nucleotide binding);GO:0003677(DNA binding);GO:0003678(DNA helicase activity);GO:0004386(helicase activity);GO:0005515(protein binding);GO:0005524(ATP binding);GO:0005634(nucleus);GO:0005654(nucleoplasm);GO:0005737(cytoplasm);GO:0006325(chromatin organization);GO:0016787(hydrolase activity);GO:0016817(hydrolase activity, acting on acid anhydrides);GO:0019216(regulation of lipid metabol…	NA	K14438	EC:3.6.4.12	chromodomain helicase DNA binding protein 9 [Source:HGNC Symbol;Acc:HGNC:25701]	processed_transcript;protein_coding;retained_intron;nonsense_mediated_decay	5.30535	5.28122	4.67778	2.80072	2.21188	2.72971	1.97155	0.97933	1.36233e-09	8.42738e-08	up	no
ENSG00000272398	CD24	ENST00000606017;ENST00000621311;ENST00000620405;ENST00000622315;ENST00000619869;ENST00000615659;ENST00000610952;ENST00000619133	GO:0001666(response to hypoxia);GO:0001775(cell activation);GO:0001959(regulation of cytokine-mediated signaling pathway);GO:0002237(response to molecule of bacterial origin);GO:0002768(immune response-regulating cell surface receptor signaling pathway);GO:0005515(protein binding);GO:0005886(plasma membrane);GO:0007155(cell adhesion);GO:0007204(positive regulation of cytosolic calcium ion concent…	04640(Hematopoietic cell lineage);04640(Hematopoietic cell lineage)	K06469	NA	CD24 molecule [Source:HGNC Symbol;Acc:HGNC:1645]	protein_coding;processed_transcript	4.94125	5.48484	5.40242	1.96129	2.02871	1.9253	2.67586	1.42	1.38294e-09	8.51881e-08	up	yes
ENSG00000116649	SRM	ENST00000487300;ENST00000376957;ENST00000490101;ENST00000475189;ENST00000459997;ENST00000465788	GO:0003824(catalytic activity);GO:0004766(spermidine synthase activity);GO:0005515(protein binding);GO:0005829(cytosol);GO:0006595(polyamine metabolic process);GO:0006596(polyamine biosynthetic process);GO:0008295(spermidine biosynthetic process);GO:0016740(transferase activity);GO:0042802(identical protein binding);GO:0042803(protein homodimerization activity);GO:1990830(cellular response to leu…	00270(Cysteine and methionine metabolism);00330(Arginine and proline metabolism);00410(beta-Alanine metabolism);00480(Glutathione metabolism);00480(Glutathione metabolism)	K00797	EC:2.5.1.16	spermidine synthase [Source:HGNC Symbol;Acc:HGNC:11296]	protein_coding;retained_intron;nonsense_mediated_decay	73.7333	91.5422	84.1261	43.606	44.3762	48.6383	1.82551	0.868297	1.40001e-09	8.56714e-08	up	no
ENSG00000151208	DLG5	ENST00000475613;ENST00000372391;ENST00000468332;ENST00000476354;ENST00000424842;ENST00000463362;ENST00000484525;ENST00000489547;ENST00000459739;ENST00000466198	GO:0001837(epithelial to mesenchymal transition);GO:0005515(protein binding);GO:0005737(cytoplasm);GO:0005856(cytoskeleton);GO:0005886(plasma membrane);GO:0005912(adherens junction);GO:0007165(signal transduction);GO:0008013(beta-catenin binding);GO:0008092(cytoskeletal protein binding);GO:0008285(negative regulation of cell population proliferation);GO:0014069(postsynaptic density);GO:0016020(me…	NA	NA	NA	discs large MAGUK scaffold protein 5 [Source:HGNC Symbol;Acc:HGNC:2904]	retained_intron;protein_coding;nonsense_mediated_decay;processed_transcript	15.4681	15.6623	14.9641	8.54855	8.5451	9.12929	1.75779	0.813763	1.40253e-09	8.56714e-08	up	no
ENSG00000135454	B4GALNT1	ENST00000552350;ENST00000548888;ENST00000418555;ENST00000553142;ENST00000552468;ENST00000449184;ENST00000550764;ENST00000341156;ENST00000548487;ENST00000549391;ENST00000547741;ENST00000551220;ENST00000552798;ENST00000552219;ENST00000550943;ENST00000551925	GO:0000139(Golgi membrane);GO:0001574(ganglioside biosynthetic process);GO:0003947((N-acetylneuraminyl)-galactosylglucosylceramide N-acetylgalactosaminyltransferase activity);GO:0005794(Golgi apparatus);GO:0005886(plasma membrane);GO:0005975(carbohydrate metabolic process);GO:0006629(lipid metabolic process);GO:0006665(sphingolipid metabolic process);GO:0006687(glycosphingolipid metabolic process…	00604(Glycosphingolipid biosynthesis - ganglio series);00604(Glycosphingolipid biosynthesis - ganglio series)	NA	NA	beta-1,4-N-acetyl-galactosaminyltransferase 1 [Source:HGNC Symbol;Acc:HGNC:4117]	protein_coding;retained_intron;nonsense_mediated_decay;processed_transcript	2.45011	3.04645	2.98618	5.30988	6.07331	6.903	0.463887	-1.10815	1.51018e-09	9.18627e-08	down	yes
ENSG00000119899	SLC17A5	ENST00000355773;ENST00000481996	GO:0005351(carbohydrate:proton symporter activity);GO:0005764(lysosome);GO:0005765(lysosomal membrane);GO:0005829(cytosol);GO:0005886(plasma membrane);GO:0005887(integral component of plasma membrane);GO:0006811(ion transport);GO:0006820(anion transport);GO:0006865(amino acid transport);GO:0009617(response to bacterium);GO:0015136(sialic acid transmembrane transporter activity);GO:0015293(symport…	04142(Lysosome);04142(Lysosome)	K12301	NA	solute carrier family 17 member 5 [Source:HGNC Symbol;Acc:HGNC:10933]	protein_coding;processed_transcript	1.39322	0.938887	1.3378	4.02592	3.8037	3.78644	0.315933	-1.66231	1.57728e-09	9.55464e-08	down	yes
ENSG00000035403	VCL	ENST00000211998;ENST00000623461;ENST00000472585;ENST00000372755;ENST00000461383;ENST00000624354;ENST00000478896	GO:0002009(morphogenesis of an epithelium);GO:0002102(podosome);GO:0002162(dystroglycan binding);GO:0002576(platelet degranulation);GO:0003779(actin binding);GO:0005198(structural molecule activity);GO:0005515(protein binding);GO:0005576(extracellular region);GO:0005737(cytoplasm);GO:0005829(cytosol);GO:0005856(cytoskeleton);GO:0005886(plasma membrane);GO:0005903(brush border);GO:0005911(cell-cel…	04510(Focal adhesion);04520(Adherens junction);04670(Leukocyte transendothelial migration);04810(Regulation of actin cytoskeleton);05100(Bacterial invasion of epithelial cells);05131(Shigellosis);05146(Amoebiasis);05146(Amoebiasis)	K05700	NA	vinculin [Source:HGNC Symbol;Acc:HGNC:12665]	protein_coding;processed_transcript;retained_intron;nonsense_mediated_decay	51.0159	27.4082	47.868	95.538	94.3054	96.401	0.441204	-1.18048	1.62357e-09	9.79155e-08	down	yes
ENSG00000146674	IGFBP3	ENST00000275521;ENST00000381083;ENST00000613132;ENST00000460477;ENST00000465642;ENST00000381086;ENST00000460209;ENST00000615754;ENST00000428530;ENST00000448817;ENST00000417621	GO:0001558(regulation of cell growth);GO:0001649(osteoblast differentiation);GO:0001933(negative regulation of protein phosphorylation);GO:0001968(fibronectin binding);GO:0005515(protein binding);GO:0005520(insulin-like growth factor binding);GO:0005576(extracellular region);GO:0005615(extracellular space);GO:0005634(nucleus);GO:0005788(endoplasmic reticulum lumen);GO:0006468(protein phosphorylat…	04115(p53 signaling pathway);04218(Cellular senescence);05202(Transcriptional misregulation in cancer);05202(Transcriptional misregulation in cancer)	NA	NA	insulin like growth factor binding protein 3 [Source:HGNC Symbol;Acc:HGNC:5472]	protein_coding;retained_intron;processed_transcript	25.0418	29.4034	25.4839	15.0204	15.1733	13.5297	1.82806	0.870315	1.6298e-09	9.79155e-08	up	no
ENSG00000123268	ATF1	ENST00000262053;ENST00000552487;ENST00000549612;ENST00000551831;ENST00000552510	GO:0000790(nuclear chromatin);GO:0000977(RNA polymerase II regulatory region sequence-specific DNA binding);GO:0000981(DNA-binding transcription factor activity, RNA polymerase II-specific);GO:0001228(DNA-binding transcription activator activity, RNA polymerase II-specific);GO:0003677(DNA binding);GO:0003700(DNA-binding transcription factor activity);GO:0005515(protein binding);GO:0005634(nucleus…	04925(Aldosterone synthesis and secretion);05202(Transcriptional misregulation in cancer);05202(Transcriptional misregulation in cancer)	NA	NA	activating transcription factor 1 [Source:HGNC Symbol;Acc:HGNC:783]	protein_coding;nonsense_mediated_decay	15.965	15.4379	16.4453	7.44957	7.04169	8.33343	2.09634	1.06787	1.67312e-09	1.00106e-07	up	yes
ENSG00000134287	ARF3	ENST00000256682;ENST00000447318;ENST00000545855;ENST00000472621;ENST00000539611;ENST00000541967;ENST00000485410;ENST00000536283;ENST00000541959;ENST00000541236	GO:0000139(Golgi membrane);GO:0000166(nucleotide binding);GO:0003924(GTPase activity);GO:0005515(protein binding);GO:0005525(GTP binding);GO:0005737(cytoplasm);GO:0005794(Golgi apparatus);GO:0005886(plasma membrane);GO:0006661(phosphatidylinositol biosynthetic process);GO:0006886(intracellular protein transport);GO:0006890(retrograde vesicle-mediated transport, Golgi to endoplasmic reticulum);GO:…	04144(Endocytosis);04144(Endocytosis)	NA	NA	ADP ribosylation factor 3 [Source:HGNC Symbol;Acc:HGNC:654]	protein_coding;processed_transcript	23.774	22.4686	23.6546	41.9882	40.4739	38.5855	0.577436	-0.792267	1.74549e-09	1.0401e-07	down	no
ENSG00000147687	TATDN1	ENST00000522810;ENST00000519776;ENST00000519232;ENST00000523631;ENST00000523214;ENST00000605953;ENST00000520938;ENST00000630259;ENST00000519548;ENST00000522310;ENST00000523888;ENST00000520321;ENST00000276692;ENST00000517678;ENST00000522280;ENST00000518485;ENST00000518133;ENST00000521973;ENST00000522927;ENST00000521546;ENST00000523152	GO:0004518(nuclease activity);GO:0005515(protein binding);GO:0005634(nucleus);GO:0005654(nucleoplasm);GO:0006259(DNA metabolic process);GO:0008296(3'-5'-exodeoxyribonuclease activity);GO:0016787(hydrolase activity);GO:0016788(hydrolase activity, acting on ester bonds);GO:0016888(endodeoxyribonuclease activity, producing 5'-phosphomonoesters);GO:0046872(metal ion binding);GO:0090305(nucleic acid p…	NA	K03424	EC:3.1.21.-	TatD DNase domain containing 1 [Source:HGNC Symbol;Acc:HGNC:24220]	protein_coding;nonsense_mediated_decay;retained_intron;processed_transcript	18.9855	20.2049	18.7082	10.6692	10.6915	10.2353	1.83247	0.873787	1.76606e-09	1.04808e-07	up	no
ENSG00000240445	FOXO3B	ENST00000395675;ENST00000443457;ENST00000442380;ENST00000454745	GO:0003677(DNA binding);GO:0003700(DNA-binding transcription factor activity);GO:0005737(cytoplasm);GO:0005829(cytosol);GO:0006355(regulation of transcription, DNA-templated);GO:0043565(sequence-specific DNA binding);GO:0043565(sequence-specific DNA binding)	NA	NA	NA	forkhead box O3B [Source:HGNC Symbol;Acc:HGNC:3822]	protein_coding;retained_intron	2.16535	2.16179	1.79616	0.834133	0.750378	0.822599	2.54384	1.34701	1.8271e-09	1.07991e-07	up	yes
ENSG00000113569	NUP155	ENST00000381843;ENST00000231498;ENST00000515054;ENST00000508182;ENST00000507675;ENST00000513532;ENST00000507233;ENST00000502533	GO:0000972(transcription-dependent tethering of RNA polymerase II gene DNA at nuclear periphery);GO:0005515(protein binding);GO:0005634(nucleus);GO:0005635(nuclear envelope);GO:0005643(nuclear pore);GO:0006110(regulation of glycolytic process);GO:0006405(RNA export from nucleus);GO:0006406(mRNA export from nucleus);GO:0006409(tRNA export from nucleus);GO:0006606(protein import into nucleus);GO:00…	03013(RNA transport);03013(RNA transport)	K14312	NA	nucleoporin 155 [Source:HGNC Symbol;Acc:HGNC:8063]	protein_coding;retained_intron;nonsense_mediated_decay;processed_transcript	22.7162	23.1936	22.027	13.123	12.6912	13.1915	1.74172	0.800513	1.88053e-09	1.10518e-07	up	no
ENSG00000143570	SLC39A1	ENST00000621013;ENST00000537590;ENST00000368621;ENST00000356205;ENST00000368623;ENST00000413622;ENST00000461071;ENST00000417348;ENST00000310483;ENST00000617697	GO:0001701(in utero embryonic development);GO:0005102(signaling receptor binding);GO:0005385(zinc ion transmembrane transporter activity);GO:0005515(protein binding);GO:0005783(endoplasmic reticulum);GO:0005789(endoplasmic reticulum membrane);GO:0005886(plasma membrane);GO:0006811(ion transport);GO:0006812(cation transport);GO:0006829(zinc ion transport);GO:0016020(membrane);GO:0016021(integral c…	NA	K14709	NA	solute carrier family 39 member 1 [Source:HGNC Symbol;Acc:HGNC:12876]	protein_coding;processed_transcript	25.0977	25.1627	24.0329	44.2291	41.1836	42.2863	0.581784	-0.781444	1.89184e-09	1.10518e-07	down	no
ENSG00000213885	RPL13AP7	ENST00000425147;ENST00000672784	NA	NA	NA	NA	ribosomal protein L13a pseudogene 7 [Source:HGNC Symbol;Acc:HGNC:23755]	transcribed_processed_pseudogene;processed_transcript	0.0643216	0.0524586	0.180485	0.166706	17.1237	19.2275	0.00814027	-6.94071	1.89373e-09	1.10518e-07	down	yes
ENSG00000113194	FAF2	ENST00000261942;ENST00000513627;ENST00000506061;ENST00000510446;ENST00000510730;ENST00000504983	GO:0005515(protein binding);GO:0005576(extracellular region);GO:0005737(cytoplasm);GO:0005783(endoplasmic reticulum);GO:0005811(lipid droplet);GO:0006986(response to unfolded protein);GO:0030433(ubiquitin-dependent ERAD pathway);GO:0030970(retrograde protein transport, ER to cytosol);GO:0031625(ubiquitin protein ligase binding);GO:0034389(lipid droplet organization);GO:0035473(lipase binding);GO:…	NA	K18726	NA	Fas associated factor family member 2 [Source:HGNC Symbol;Acc:HGNC:24666]	protein_coding;retained_intron;processed_transcript	46.1238	47.4034	46.1353	27.4355	26.5715	26.9149	1.72589	0.787344	1.9049e-09	1.10518e-07	up	no
ENSG00000058063	ATP11B	ENST00000323116;ENST00000466758;ENST00000490303;ENST00000498086;ENST00000491699;ENST00000493826;ENST00000482794;ENST00000482070;ENST00000475636;ENST00000484691	GO:0000166(nucleotide binding);GO:0000287(magnesium ion binding);GO:0005515(protein binding);GO:0005524(ATP binding);GO:0005637(nuclear inner membrane);GO:0005768(endosome);GO:0005769(early endosome);GO:0005783(endoplasmic reticulum);GO:0005794(Golgi apparatus);GO:0005802(trans-Golgi network);GO:0005886(plasma membrane);GO:0006811(ion transport);GO:0006869(lipid transport);GO:0015075(ion transmem…	NA	K01530	EC:7.6.2.1	ATPase phospholipid transporting 11B (putative) [Source:HGNC Symbol;Acc:HGNC:13553]	protein_coding;nonsense_mediated_decay;retained_intron;processed_transcript	7.11376	7.88265	9.45962	4.19154	3.85225	4.12488	2.00975	1.00702	1.90771e-09	1.10518e-07	up	yes
ENSG00000118007	STAG1	ENST00000383202;ENST00000434713;ENST00000236698;ENST00000480733;ENST00000483235;ENST00000629124;ENST00000487065;ENST00000492318;ENST00000462818;ENST00000465961	GO:0000775(chromosome, centromeric region);GO:0000785(chromatin);GO:0003682(chromatin binding);GO:0005515(protein binding);GO:0005634(nucleus);GO:0005654(nucleoplasm);GO:0005694(chromosome);GO:0005829(cytosol);GO:0007049(cell cycle);GO:0007059(chromosome segregation);GO:0007062(sister chromatid cohesion);GO:0008278(cohesin complex);GO:0016363(nuclear matrix);GO:0016604(nuclear body);GO:0051301(ce…	04110(Cell cycle);04110(Cell cycle)	K06671	NA	stromal antigen 1 [Source:HGNC Symbol;Acc:HGNC:11354]	protein_coding;nonsense_mediated_decay;retained_intron	15.3976	15.8842	12.6942	8.04781	7.59492	8.31895	1.83526	0.875987	2.12061e-09	1.22367e-07	up	no
ENSG00000279148	AC126474	ENST00000623555	NA	NA	NA	NA	TEC	TEC	1.13605	1.0544	1.34567	0.12798	0.124548	0.21591	7.54874	2.91624	2.1947e-09	1.26144e-07	up	yes
ENSG00000116017	ARID3A	ENST00000263620;ENST00000587532;ENST00000592216;ENST00000590749;ENST00000585733;ENST00000585895;ENST00000457152	GO:0000977(RNA polymerase II regulatory region sequence-specific DNA binding);GO:0001228(DNA-binding transcription activator activity, RNA polymerase II-specific);GO:0003677(DNA binding);GO:0003682(chromatin binding);GO:0003700(DNA-binding transcription factor activity);GO:0005515(protein binding);GO:0005634(nucleus);GO:0005654(nucleoplasm);GO:0005737(cytoplasm);GO:0005829(cytosol);GO:0006355(reg…	NA	NA	NA	AT-rich interaction domain 3A [Source:HGNC Symbol;Acc:HGNC:3031]	protein_coding;processed_transcript;retained_intron;nonsense_mediated_decay	1.08974	1.27956	1.08851	2.82967	2.76416	2.89491	0.407341	-1.29569	2.26513e-09	1.29296e-07	down	yes
ENSG00000152518	ZFP36L2	ENST00000282388	GO:0000165(MAPK cascade);GO:0000288(nuclear-transcribed mRNA catabolic process, deadenylation-dependent decay);GO:0003677(DNA binding);GO:0003723(RNA binding);GO:0005515(protein binding);GO:0005634(nucleus);GO:0005737(cytoplasm);GO:0006402(mRNA catabolic process);GO:0007275(multicellular organism development);GO:0009611(response to wounding);GO:0030097(hemopoiesis);GO:0033077(T cell differentiati…	04218(Cellular senescence)	NA	NA	ZFP36 ring finger protein like 2 [Source:HGNC Symbol;Acc:HGNC:1108]	protein_coding	9.35264	9.67962	9.16608	4.25156	4.59491	3.89877	2.21246	1.14565	2.26727e-09	1.29296e-07	up	yes
ENSG00000159176	CSRP1	ENST00000533402;ENST00000532313;ENST00000340006;ENST00000527662;ENST00000526317;ENST00000367306;ENST00000481851;ENST00000526256;ENST00000526723;ENST00000527573;ENST00000533188;ENST00000530120;ENST00000524951;ENST00000533432;ENST00000471596;ENST00000529975;ENST00000532460;ENST00000531916;ENST00000458271	GO:0003723(RNA binding);GO:0005515(protein binding);GO:0005634(nucleus);GO:0005737(cytoplasm);GO:0005925(focal adhesion);GO:0008270(zinc ion binding);GO:0008307(structural constituent of muscle);GO:0030018(Z disc);GO:0030036(actin cytoskeleton organization);GO:0042805(actinin binding);GO:0045214(sarcomere organization);GO:0046872(metal ion binding);GO:0060537(muscle tissue development);GO:0070062…	NA	NA	NA	cysteine and glycine rich protein 1 [Source:HGNC Symbol;Acc:HGNC:2469]	retained_intron;protein_coding;processed_transcript	6.54056	6.18036	6.1157	11.1779	11.877	10.1612	0.567092	-0.818346	2.33355e-09	1.32558e-07	down	no
ENSG00000179041	RRS1	ENST00000320270	GO:0000027(ribosomal large subunit assembly);GO:0000055(ribosomal large subunit export from nucleus);GO:0000447(endonucleolytic cleavage in ITS1 to separate SSU-rRNA from 5.8S rRNA and LSU-rRNA from tricistronic rRNA transcript (SSU-rRNA, 5.8S rRNA, LSU-rRNA));GO:0000794(condensed nuclear chromosome);GO:0001650(fibrillar center);GO:0002244(hematopoietic progenitor cell differentiation);GO:0003723…	NA	K14852	NA	ribosome biogenesis regulator 1 homolog [Source:HGNC Symbol;Acc:HGNC:17083]	protein_coding	73.6223	78.3156	77.2487	46.337	41.6611	40.2338	1.78728	0.837768	2.38626e-09	1.35027e-07	up	no
ENSG00000065183	WDR3	ENST00000349139;ENST00000471680;ENST00000487202;ENST00000369441	GO:0003723(RNA binding);GO:0005515(protein binding);GO:0005634(nucleus);GO:0005654(nucleoplasm);GO:0005730(nucleolus);GO:0006364(rRNA processing);GO:0030490(maturation of SSU-rRNA);GO:0030515(snoRNA binding);GO:0031965(nuclear membrane);GO:0032040(small-subunit processome);GO:0034388(Pwp2p-containing subcomplex of 90S preribosome);GO:0034388(Pwp2p-containing subcomplex of 90S preribosome)	03008(Ribosome biogenesis in eukaryotes);03008(Ribosome biogenesis in eukaryotes)	K14556	NA	WD repeat domain 3 [Source:HGNC Symbol;Acc:HGNC:12755]	protein_coding;processed_transcript	16.7881	18.1778	17.1307	10.2919	9.28834	10.0705	1.757	0.813116	2.45325e-09	1.38282e-07	up	no
ENSG00000183723	CMTM4	ENST00000581487;ENST00000394106;ENST00000330687;ENST00000561680;ENST00000563952	GO:0005515(protein binding);GO:0016020(membrane);GO:0016021(integral component of membrane);GO:0016021(integral component of membrane)	NA	NA	NA	CKLF like MARVEL transmembrane domain containing 4 [Source:HGNC Symbol;Acc:HGNC:19175]	retained_intron;protein_coding	8.56374	7.27863	7.35569	3.62031	3.24001	4.32157	2.07461	1.05284	2.47363e-09	1.38894e-07	up	yes
ENSG00000270605	AL353622	ENST00000604716	NA	NA	NA	NA	novel transcript	lncRNA	2.42498	2.23704	2.68622	7.54238	7.24649	6.44463	0.346068	-1.53087	2.53951e-09	1.42047e-07	down	yes
ENSG00000130741	EIF2S3	ENST00000253039;ENST00000460032;ENST00000423068;ENST00000487075;ENST00000457332	GO:0000166(nucleotide binding);GO:0001731(formation of translation preinitiation complex);GO:0003743(translation initiation factor activity);GO:0003924(GTPase activity);GO:0005515(protein binding);GO:0005525(GTP binding);GO:0005737(cytoplasm);GO:0005829(cytosol);GO:0005850(eukaryotic translation initiation factor 2 complex);GO:0006412(translation);GO:0006413(translational initiation);GO:0008135(t…	03013(RNA transport);03013(RNA transport)	NA	NA	eukaryotic translation initiation factor 2 subunit gamma [Source:HGNC Symbol;Acc:HGNC:3267]	protein_coding;processed_transcript	40.6359	39.6127	41.0487	67.9771	66.592	69.0606	0.595676	-0.7474	2.65928e-09	1.48179e-07	down	no
ENSG00000120756	PLS1	ENST00000457734;ENST00000497199;ENST00000460104;ENST00000475296;ENST00000495744;ENST00000497002;ENST00000483373;ENST00000461644;ENST00000483507;ENST00000337777;ENST00000464320;ENST00000476044	GO:0001951(intestinal D-glucose absorption);GO:0003779(actin binding);GO:0005200(structural constituent of cytoskeleton);GO:0005509(calcium ion binding);GO:0005515(protein binding);GO:0005737(cytoplasm);GO:0005884(actin filament);GO:0005903(brush border);GO:0032432(actin filament bundle);GO:0032532(regulation of microvillus length);GO:0040018(positive regulation of multicellular organism growth);…	NA	K17275	NA	plastin 1 [Source:HGNC Symbol;Acc:HGNC:9090]	protein_coding;retained_intron	2.12108	1.92312	2.04158	4.59565	4.64313	4.85206	0.431896	-1.21124	2.8539e-09	1.57873e-07	down	yes
ENSG00000198794	SCAMP5	ENST00000361900;ENST00000565923;ENST00000562212;ENST00000562765;ENST00000567529;ENST00000562327;ENST00000568081;ENST00000568423;ENST00000565989;ENST00000568119;ENST00000566872;ENST00000564491;ENST00000564779;ENST00000425597;ENST00000567920;ENST00000564141;ENST00000567535;ENST00000568018	GO:0000139(Golgi membrane);GO:0005515(protein binding);GO:0005768(endosome);GO:0005794(Golgi apparatus);GO:0005886(plasma membrane);GO:0006887(exocytosis);GO:0015031(protein transport);GO:0016020(membrane);GO:0016021(integral component of membrane);GO:0030054(cell junction);GO:0030672(synaptic vesicle membrane);GO:0031410(cytoplasmic vesicle);GO:0032588(trans-Golgi network membrane);GO:0034976(re…	NA	K19995	NA	secretory carrier membrane protein 5 [Source:HGNC Symbol;Acc:HGNC:30386]	protein_coding;processed_transcript;nonsense_mediated_decay;retained_intron	0.108414	0.0545809	0.105289	0.561071	0.609143	0.505035	0.160146	-2.64254	2.86343e-09	1.57873e-07	down	yes
ENSG00000150990	DHX37	ENST00000542400;ENST00000308736;ENST00000543962;ENST00000544745;ENST00000507267	GO:0000166(nucleotide binding);GO:0000462(maturation of SSU-rRNA from tricistronic rRNA transcript (SSU-rRNA, 5.8S rRNA, LSU-rRNA));GO:0003676(nucleic acid binding);GO:0003723(RNA binding);GO:0003724(RNA helicase activity);GO:0004386(helicase activity);GO:0005515(protein binding);GO:0005524(ATP binding);GO:0005634(nucleus);GO:0005654(nucleoplasm);GO:0005730(nucleolus);GO:0005737(cytoplasm);GO:000…	NA	K14780	EC:3.6.4.13	DEAH-box helicase 37 [Source:HGNC Symbol;Acc:HGNC:17210]	retained_intron;protein_coding	11.2871	11.8529	11.5881	6.17965	6.1503	6.35099	1.85901	0.894534	2.8657e-09	1.57873e-07	up	no
ENSG00000154127	UBASH3B	ENST00000284273;ENST00000526493;ENST00000529998;ENST00000530917;ENST00000525711;ENST00000533451;ENST00000530578;ENST00000526386	GO:0004721(phosphoprotein phosphatase activity);GO:0004725(protein tyrosine phosphatase activity);GO:0005515(protein binding);GO:0005634(nucleus);GO:0005737(cytoplasm);GO:0006469(negative regulation of protein kinase activity);GO:0009968(negative regulation of signal transduction);GO:0016787(hydrolase activity);GO:0030168(platelet activation);GO:0031625(ubiquitin protein ligase binding);GO:003533…	NA	K18993	EC:3.1.3.48	ubiquitin associated and SH3 domain containing B [Source:HGNC Symbol;Acc:HGNC:29884]	protein_coding;retained_intron;processed_transcript	12.598	13.9183	12.4686	7.49663	7.22533	7.33889	1.76715	0.821426	2.87723e-09	1.57912e-07	up	no
ENSG00000153879	CEBPG	ENST00000284000;ENST00000652630;ENST00000585933	GO:0000790(nuclear chromatin);GO:0000978(RNA polymerase II cis-regulatory region sequence-specific DNA binding);GO:0000981(DNA-binding transcription factor activity, RNA polymerase II-specific);GO:0001228(DNA-binding transcription activator activity, RNA polymerase II-specific);GO:0001889(liver development);GO:0003677(DNA binding);GO:0003690(double-stranded DNA binding);GO:0003700(DNA-binding tra…	05152(Tuberculosis);05152(Tuberculosis)	NA	NA	CCAAT enhancer binding protein gamma [Source:HGNC Symbol;Acc:HGNC:1837]	protein_coding;nonsense_mediated_decay	19.6918	20.6884	19.8823	10.4836	11.0022	11.2417	1.84134	0.880753	2.90557e-09	1.5887e-07	up	no
ENSG00000213676	ATF6B	ENST00000453203;ENST00000485314;ENST00000375203;ENST00000375201;ENST00000492342;ENST00000475705;ENST00000495579;ENST00000468502	GO:0000790(nuclear chromatin);GO:0000976(transcription regulatory region sequence-specific DNA binding);GO:0000978(RNA polymerase II cis-regulatory region sequence-specific DNA binding);GO:0000981(DNA-binding transcription factor activity, RNA polymerase II-specific);GO:0001228(DNA-binding transcription activator activity, RNA polymerase II-specific);GO:0003677(DNA binding);GO:0003700(DNA-binding…	04022(cGMP-PKG signaling pathway);04141(Protein processing in endoplasmic reticulum);04151(PI3K-Akt signaling pathway);04211(Longevity regulating pathway);04261(Adrenergic signaling in cardiomyocytes);04668(TNF signaling pathway);04728(Dopaminergic synapse);04911(Insulin secretion);04915(Estrogen signaling pathway);04918(Thyroid hormone synthesis);04925(Aldosterone synthesis and secretion);04926(…	NA	NA	activating transcription factor 6 beta [Source:HGNC Symbol;Acc:HGNC:2349]	protein_coding;retained_intron;processed_transcript	13.9234	13.5316	13.5908	24.2027	24.1849	24.315	0.564571	-0.824772	3.09321e-09	1.68499e-07	down	no
ENSG00000244038	DDOST	ENST00000415136;ENST00000602624;ENST00000477229;ENST00000464364;ENST00000475210	GO:0005515(protein binding);GO:0005783(endoplasmic reticulum);GO:0005789(endoplasmic reticulum membrane);GO:0005886(plasma membrane);GO:0006486(protein glycosylation);GO:0006487(protein N-linked glycosylation);GO:0008047(enzyme activator activity);GO:0008250(oligosaccharyltransferase complex);GO:0016020(membrane);GO:0016021(integral component of membrane);GO:0018279(protein N-linked glycosylation…	00510(N-Glycan biosynthesis);04141(Protein processing in endoplasmic reticulum);04141(Protein processing in endoplasmic reticulum)	NA	NA	dolichyl-diphosphooligosaccharide--protein glycosyltransferase non-catalytic subunit [Source:HGNC Symbol;Acc:HGNC:2728]	protein_coding;processed_transcript	70.1306	83.4318	70.459	37.3819	45.6127	37.7186	1.85582	0.892053	3.182e-09	1.72691e-07	up	no
ENSG00000111700	SLCO1B3	ENST00000544370;ENST00000545880;ENST00000381545;ENST00000261196;ENST00000540853	GO:0005515(protein binding);GO:0005886(plasma membrane);GO:0005887(integral component of plasma membrane);GO:0006811(ion transport);GO:0008514(organic anion transmembrane transporter activity);GO:0015125(bile acid transmembrane transporter activity);GO:0015347(sodium-independent organic anion transmembrane transporter activity);GO:0015711(organic anion transport);GO:0015721(bile acid and bile sal…	04976(Bile secretion);04976(Bile secretion)	K05043	NA	solute carrier organic anion transporter family member 1B3 [Source:HGNC Symbol;Acc:HGNC:10961]	protein_coding;processed_transcript	4.86268	5.01609	4.78435	10.5774	9.74719	10.1839	0.480623	-1.05702	3.30706e-09	1.78814e-07	down	yes
ENSG00000236830	CBR3-AS1	ENST00000625189;ENST00000666303;ENST00000662189;ENST00000623579;ENST00000661388;ENST00000608622;ENST00000609192;ENST00000624086;ENST00000624883;ENST00000608632;ENST00000623638;ENST00000427491;ENST00000655785;ENST00000453159;ENST00000667457;ENST00000608641;ENST00000608690;ENST00000413862;ENST00000623484;ENST00000625079;ENST00000432988;ENST00000656513;ENST00000654957;ENST00000623647;ENST00000624080	NA	NA	NA	NA	CBR3 antisense RNA 1 [Source:HGNC Symbol;Acc:HGNC:43664]	lncRNA;retained_intron	0.0210977	0.00836678	0.00849524	0.133288	0.198152	0.0912538	0.0898043	-3.47707	3.38361e-09	1.82278e-07	down	yes
ENSG00000246273	SBF2-AS1	ENST00000663578;ENST00000658574;ENST00000650092;ENST00000527406;ENST00000525636;ENST00000526617;ENST00000498905;ENST00000499953;ENST00000534671;ENST00000664105	NA	NA	NA	NA	SBF2 antisense RNA 1 [Source:HGNC Symbol;Acc:HGNC:27438]	lncRNA	3.67182	3.20224	3.59582	1.42849	1.21952	1.42158	2.57272	1.36329	3.47545e-09	1.86537e-07	up	yes
ENSG00000105971	CAV2	ENST00000222693;ENST00000343213;ENST00000495841;ENST00000393480;ENST00000477018;ENST00000485561;ENST00000490906;ENST00000462876;ENST00000472470;ENST00000465451;ENST00000498493;ENST00000460222;ENST00000484871;ENST00000478226;ENST00000467035	GO:0000139(Golgi membrane);GO:0001937(negative regulation of endothelial cell proliferation);GO:0001938(positive regulation of endothelial cell proliferation);GO:0002080(acrosomal membrane);GO:0002095(caveolar macromolecular signaling complex);GO:0005515(protein binding);GO:0005634(nucleus);GO:0005737(cytoplasm);GO:0005794(Golgi apparatus);GO:0005886(plasma membrane);GO:0005887(integral component…	04144(Endocytosis);04510(Focal adhesion);05100(Bacterial invasion of epithelial cells);05205(Proteoglycans in cancer);05418(Fluid shear stress and atherosclerosis);05418(Fluid shear stress and atherosclerosis)	NA	NA	caveolin 2 [Source:HGNC Symbol;Acc:HGNC:1528]	protein_coding;processed_transcript	9.89198	9.26602	9.86294	5.151	5.02558	4.95699	1.91765	0.939342	3.58271e-09	1.9159e-07	up	no
ENSG00000084463	WBP11	ENST00000261167;ENST00000544764;ENST00000535638;ENST00000543316;ENST00000535328	GO:0000398(mRNA splicing, via spliceosome);GO:0003697(single-stranded DNA binding);GO:0003723(RNA binding);GO:0005515(protein binding);GO:0005634(nucleus);GO:0005654(nucleoplasm);GO:0005681(spliceosomal complex);GO:0005737(cytoplasm);GO:0005829(cytosol);GO:0006364(rRNA processing);GO:0006396(RNA processing);GO:0006397(mRNA processing);GO:0008380(RNA splicing);GO:0043231(intracellular membrane-bou…	03040(Spliceosome);03040(Spliceosome)	K12866	NA	WW domain binding protein 11 [Source:HGNC Symbol;Acc:HGNC:16461]	protein_coding;retained_intron;nonsense_mediated_decay	40.3623	42.8159	42.8448	24.7127	23.8765	24.565	1.7227	0.784673	3.64989e-09	1.9447e-07	up	no
ENSG00000237296	SMG1P1	ENST00000309865;ENST00000446662;ENST00000381231;ENST00000418592;ENST00000431681;ENST00000337787;ENST00000308347	NA	NA	NA	NA	SMG1 pseudogene 1 [Source:HGNC Symbol;Acc:HGNC:44186]	transcribed_unprocessed_pseudogene;processed_transcript	9.08574	8.96997	8.5964	4.0497	4.50801	5.04549	1.95925	0.970303	3.73081e-09	1.98058e-07	up	no
ENSG00000101384	JAG1	ENST00000254958;ENST00000613518;ENST00000620743;ENST00000612857;ENST00000423891;ENST00000622545;ENST00000488480;ENST00000617357;ENST00000617965	GO:0001525(angiogenesis);GO:0001709(cell fate determination);GO:0001953(negative regulation of cell-matrix adhesion);GO:0001974(blood vessel remodeling);GO:0002011(morphogenesis of an epithelial sheet);GO:0002456(T cell mediated immunity);GO:0003180(aortic valve morphogenesis);GO:0003184(pulmonary valve morphogenesis);GO:0003215(cardiac right ventricle morphogenesis);GO:0005112(Notch binding);GO:…	01522(Endocrine resistance);04330(Notch signaling pathway);04371(Apelin signaling pathway);04658(Th1 and Th2 cell differentiation);04668(TNF signaling pathway);05165(Human papillomavirus infection);05200(Pathways in cancer);05224(Breast cancer);05224(Breast cancer)	NA	NA	jagged canonical Notch ligand 1 [Source:HGNC Symbol;Acc:HGNC:6188]	protein_coding;retained_intron;processed_transcript;nonsense_mediated_decay	2.14779	2.2311	2.30858	0.787436	0.85734	1.01589	2.51346	1.32967	3.78283e-09	2.00093e-07	up	yes
ENSG00000269711	AC008763	ENST00000597959	NA	NA	NA	NA	novel protein	protein_coding	0.0001	0.0001	0.0001	23.3231	0.0001	20.6834	6.81717e-06	-17.1624	4.03111e-09	2.12455e-07	down	yes
ENSG00000117174	ZNHIT6	ENST00000370574;ENST00000431532	GO:0000463(maturation of LSU-rRNA from tricistronic rRNA transcript (SSU-rRNA, 5.8S rRNA, LSU-rRNA));GO:0000492(box C/D snoRNP assembly);GO:0001094(TFIID-class transcription factor complex binding);GO:0005515(protein binding);GO:0005634(nucleus);GO:0019899(enzyme binding);GO:0042254(ribosome biogenesis);GO:0042802(identical protein binding);GO:0046872(metal ion binding);GO:0048254(snoRNA localiza…	NA	NA	NA	zinc finger HIT-type containing 6 [Source:HGNC Symbol;Acc:HGNC:26089]	protein_coding	12.417	13.6782	14.2219	7.48745	7.12751	7.01858	1.86364	0.898125	4.07186e-09	2.13831e-07	up	no
ENSG00000124198	ARFGEF2	ENST00000371917;ENST00000493140	GO:0000139(Golgi membrane);GO:0001881(receptor recycling);GO:0005085(guanyl-nucleotide exchange factor activity);GO:0005086(ARF guanyl-nucleotide exchange factor activity);GO:0005515(protein binding);GO:0005737(cytoplasm);GO:0005768(endosome);GO:0005794(Golgi apparatus);GO:0005802(trans-Golgi network);GO:0005815(microtubule organizing center);GO:0005829(cytosol);GO:0005856(cytoskeleton);GO:000587…	04144(Endocytosis);04144(Endocytosis)	K18442	NA	ADP ribosylation factor guanine nucleotide exchange factor 2 [Source:HGNC Symbol;Acc:HGNC:15853]	protein_coding;processed_transcript	24.692	26.7288	24.5618	14.6642	13.6544	15.4784	1.73488	0.794835	4.10395e-09	2.14744e-07	up	no
ENSG00000114770	ABCC5	ENST00000427120;ENST00000446941;ENST00000382494;ENST00000443376;ENST00000265586;ENST00000334444;ENST00000392579;ENST00000437205;ENST00000443497;ENST00000476402;ENST00000438979;ENST00000437341;ENST00000492216	GO:0000166(nucleotide binding);GO:0005524(ATP binding);GO:0005768(endosome);GO:0005794(Golgi apparatus);GO:0005796(Golgi lumen);GO:0005886(plasma membrane);GO:0005887(integral component of plasma membrane);GO:0008514(organic anion transmembrane transporter activity);GO:0010008(endosome membrane);GO:0015562(efflux transmembrane transporter activity);GO:0015711(organic anion transport);GO:0016020(m…	01523(Antifolate resistance);02010(ABC transporters);02010(ABC transporters)	K05668	NA	ATP binding cassette subfamily C member 5 [Source:HGNC Symbol;Acc:HGNC:56]	protein_coding;nonsense_mediated_decay;retained_intron;processed_transcript	4.46655	4.20028	4.53152	7.60764	7.64448	8.17159	0.563462	-0.827611	4.22743e-09	2.20415e-07	down	no
ENSG00000164610	RP9	ENST00000297157;ENST00000474370;ENST00000448915;ENST00000492391	GO:0003723(RNA binding);GO:0005515(protein binding);GO:0005634(nucleus);GO:0005785(signal recognition particle receptor complex);GO:0008380(RNA splicing);GO:0046872(metal ion binding);GO:0050890(cognition);GO:0050890(cognition)	03040(Spliceosome);03040(Spliceosome)	K19604	NA	RP9 pre-mRNA splicing factor [Source:HGNC Symbol;Acc:HGNC:10288]	protein_coding;retained_intron	12.6519	13.6861	14.744	5.22808	6.32668	5.78452	2.36931	1.24446	4.40562e-09	2.28889e-07	up	yes
ENSG00000096093	EFHC1	ENST00000636379;ENST00000635911;ENST00000371068;ENST00000635996;ENST00000538167;ENST00000637340;ENST00000636253;ENST00000637353;ENST00000636616;ENST00000637263;ENST00000637200;ENST00000637121;ENST00000635760;ENST00000637892;ENST00000635984;ENST00000638140;ENST00000481466;ENST00000637874;ENST00000635843;ENST00000635866;ENST00000637089;ENST00000637602;ENST00000491749;ENST00000636343;ENST00000636398…	GO:0000281(mitotic cytokinesis);GO:0000922(spindle pole);GO:0005509(calcium ion binding);GO:0005515(protein binding);GO:0005737(cytoplasm);GO:0005813(centrosome);GO:0005815(microtubule organizing center);GO:0005819(spindle);GO:0005856(cytoskeleton);GO:0005930(axoneme);GO:0007052(mitotic spindle organization);GO:0008022(protein C-terminus binding);GO:0021795(cerebral cortex cell migration);GO:0043…	NA	K23029	NA	EF-hand domain containing 1 [Source:HGNC Symbol;Acc:HGNC:16406]	protein_coding;retained_intron;processed_transcript;nonsense_mediated_decay	0.611601	0.672299	0.671454	1.2797	1.38297	1.56697	0.462297	-1.11311	4.66694e-09	2.41605e-07	down	yes
ENSG00000064651	SLC12A2	ENST00000509205;ENST00000262461;ENST00000343225;ENST00000504416;ENST00000502849;ENST00000509616;ENST00000507791;ENST00000628403	GO:0005515(protein binding);GO:0005829(cytosol);GO:0005886(plasma membrane);GO:0005887(integral component of plasma membrane);GO:0006811(ion transport);GO:0006813(potassium ion transport);GO:0006814(sodium ion transport);GO:0006821(chloride transport);GO:0006883(cellular sodium ion homeostasis);GO:0006884(cell volume homeostasis);GO:0006972(hyperosmotic response);GO:0007214(gamma-aminobutyric aci…	04970(Salivary secretion);04972(Pancreatic secretion);05110(Vibrio cholerae infection);05110(Vibrio cholerae infection)	K10951	NA	solute carrier family 12 member 2 [Source:HGNC Symbol;Acc:HGNC:10911]	nonsense_mediated_decay;protein_coding;retained_intron;processed_transcript	3.03658	3.16546	3.42995	1.57327	1.26822	1.50297	2.21708	1.14866	4.81048e-09	2.48156e-07	up	yes
ENSG00000164190	NIPBL	ENST00000652901;ENST00000282516;ENST00000514335;ENST00000448238;ENST00000513819;ENST00000503274;ENST00000509429;ENST00000505998;ENST00000504430	GO:0000122(negative regulation of transcription by RNA polymerase II);GO:0000228(nuclear chromosome);GO:0000785(chromatin);GO:0000790(nuclear chromatin);GO:0001656(metanephros development);GO:0003007(heart morphogenesis);GO:0003151(outflow tract morphogenesis);GO:0003682(chromatin binding);GO:0005515(protein binding);GO:0005634(nucleus);GO:0005654(nucleoplasm);GO:0005694(chromosome);GO:0005829(cy…	NA	K06672	NA	NIPBL cohesin loading factor [Source:HGNC Symbol;Acc:HGNC:28862]	protein_coding;retained_intron;processed_transcript	12.9961	13.5143	13.5677	7.98163	7.27618	7.91775	1.72933	0.790209	4.89453e-09	2.51603e-07	up	no
ENSG00000168175	MAPK1IP1L	ENST00000395468;ENST00000554364;ENST00000622254;ENST00000556515;ENST00000553976	GO:0005515(protein binding);GO:0005515(protein binding)	NA	NA	NA	mitogen-activated protein kinase 1 interacting protein 1 like [Source:HGNC Symbol;Acc:HGNC:19840]	protein_coding;processed_transcript	15.9938	14.7473	15.2889	9.04897	8.74681	8.17732	1.77222	0.825557	5.08306e-09	2.60378e-07	up	no
ENSG00000188725	SMIM15	ENST00000339020;ENST00000507416	GO:0016020(membrane);GO:0016021(integral component of membrane);GO:0016021(integral component of membrane)	NA	NA	NA	small integral membrane protein 15 [Source:HGNC Symbol;Acc:HGNC:33861]	protein_coding	14.5917	14.8142	13.185	5.96771	6.79904	7.3136	2.12102	1.08476	5.1041e-09	2.60541e-07	up	yes
ENSG00000213079	SCAF8	ENST00000367186;ENST00000367178;ENST00000461219;ENST00000464628;ENST00000417268;ENST00000479234	GO:0000993(RNA polymerase II complex binding);GO:0003676(nucleic acid binding);GO:0003723(RNA binding);GO:0003729(mRNA binding);GO:0005515(protein binding);GO:0005634(nucleus);GO:0005654(nucleoplasm);GO:0005737(cytoplasm);GO:0005849(mRNA cleavage factor complex);GO:0006369(termination of RNA polymerase II transcription);GO:0006378(mRNA polyadenylation);GO:0016363(nuclear matrix);GO:0032786(positi…	NA	K13191	NA	SR-related CTD associated factor 8 [Source:HGNC Symbol;Acc:HGNC:20959]	protein_coding;processed_transcript	23.1649	24.9018	23.0071	13.6728	13.3399	14.0106	1.73252	0.792873	5.2533e-09	2.67223e-07	up	no
ENSG00000163811	WDR43	ENST00000407426;ENST00000446643;ENST00000296126;ENST00000440983;ENST00000466067;ENST00000434238	GO:0000785(chromatin);GO:0000993(RNA polymerase II complex binding);GO:0001650(fibrillar center);GO:0003711(transcription elongation regulator activity);GO:0003723(RNA binding);GO:0005515(protein binding);GO:0005634(nucleus);GO:0005654(nucleoplasm);GO:0005730(nucleolus);GO:0006364(rRNA processing);GO:0034243(regulation of transcription elongation from RNA polymerase II promoter);GO:0042254(riboso…	03008(Ribosome biogenesis in eukaryotes);03008(Ribosome biogenesis in eukaryotes)	K14546	NA	WD repeat domain 43 [Source:HGNC Symbol;Acc:HGNC:28945]	protein_coding;processed_transcript;retained_intron	47.2916	52.5239	49.7326	29.6053	28.494	28.393	1.72903	0.789965	5.39617e-09	2.73537e-07	up	no
ENSG00000205765	C5orf51	ENST00000381647;ENST00000505931;ENST00000509976;ENST00000612065	GO:0005515(protein binding);GO:0005654(nucleoplasm);GO:0005829(cytosol);GO:0005829(cytosol)	NA	NA	NA	chromosome 5 open reading frame 51 [Source:HGNC Symbol;Acc:HGNC:27750]	protein_coding;processed_transcript;retained_intron	11.1557	12.7023	12.1827	6.63168	6.16533	5.95016	1.92246	0.942955	5.47947e-09	2.76799e-07	up	no
ENSG00000117226	GBP3	ENST00000370482;ENST00000489444;ENST00000475853;ENST00000564665;ENST00000445969;ENST00000235878;ENST00000493594;ENST00000564037;ENST00000568006;ENST00000461384;ENST00000370481	GO:0000139(Golgi membrane);GO:0000166(nucleotide binding);GO:0002376(immune system process);GO:0003924(GTPase activity);GO:0005515(protein binding);GO:0005525(GTP binding);GO:0005737(cytoplasm);GO:0005794(Golgi apparatus);GO:0005829(cytosol);GO:0016020(membrane);GO:0016787(hydrolase activity);GO:0031410(cytoplasmic vesicle);GO:0042803(protein homodimerization activity);GO:0048471(perinuclear regi…	04621(NOD-like receptor signaling pathway);04621(NOD-like receptor signaling pathway)	NA	NA	guanylate binding protein 3 [Source:HGNC Symbol;Acc:HGNC:4184]	retained_intron;nonsense_mediated_decay;processed_transcript;protein_coding	0.273073	0.310758	0.424065	1.51579	1.49939	1.12292	0.243565	-2.03762	5.71488e-09	2.87695e-07	down	yes
ENSG00000266304	LIVAR	ENST00000578633	NA	NA	NA	NA	liver cell viability associated lncRNA [Source:HGNC Symbol;Acc:HGNC:53130]	lncRNA	0.641171	0.311629	0.39703	3.43854	3.87976	2.84753	0.132781	-2.91288	5.74504e-09	2.8822e-07	down	yes
ENSG00000198042	MAK16	ENST00000518389;ENST00000360128;ENST00000519089;ENST00000520763;ENST00000517567	GO:0000460(maturation of 5.8S rRNA);GO:0000470(maturation of LSU-rRNA);GO:0003723(RNA binding);GO:0005515(protein binding);GO:0005634(nucleus);GO:0005730(nucleolus);GO:0030687(preribosome, large subunit precursor);GO:0043231(intracellular membrane-bounded organelle);GO:0043231(intracellular membrane-bounded organelle)	NA	K14831	NA	MAK16 homolog [Source:HGNC Symbol;Acc:HGNC:13703]	nonsense_mediated_decay;protein_coding;retained_intron	12.1127	13.2313	12.8793	6.73083	6.61514	5.87475	1.98865	0.991788	5.83109e-09	2.91534e-07	up	no
ENSG00000163041	H3-3A	ENST00000667897;ENST00000366814;ENST00000366813;ENST00000655399;ENST00000366815;ENST00000653960;ENST00000656829;ENST00000666609;ENST00000366816;ENST00000661429	GO:0000183(chromatin silencing at rDNA);GO:0000228(nuclear chromosome);GO:0000784(nuclear chromosome, telomeric region);GO:0000786(nucleosome);GO:0000788(nuclear nucleosome);GO:0000978(RNA polymerase II cis-regulatory region sequence-specific DNA binding);GO:0000979(RNA polymerase II core promoter sequence-specific DNA binding);GO:0001649(osteoblast differentiation);GO:0001740(Barr body);GO:00036…	05034(Alcoholism);05202(Transcriptional misregulation in cancer);05322(Systemic lupus erythematosus);05322(Systemic lupus erythematosus)	K11253	NA	H3.3 histone A [Source:HGNC Symbol;Acc:HGNC:4764]	protein_coding;retained_intron;processed_transcript	13.4064	15.5744	12.645	20.9834	28.8344	28.4789	0.531641	-0.911475	5.99299e-09	2.98607e-07	down	no
ENSG00000159596	TMEM69	ENST00000496366;ENST00000372025	GO:0005515(protein binding);GO:0016020(membrane);GO:0016021(integral component of membrane);GO:0016021(integral component of membrane)	NA	NA	NA	transmembrane protein 69 [Source:HGNC Symbol;Acc:HGNC:28035]	processed_transcript;protein_coding	30.4869	30.073	29.9248	52.335	56.5839	53.1248	0.558397	-0.840638	6.08415e-09	3.02117e-07	down	no
ENSG00000135372	NAT10	ENST00000531159;ENST00000615292;ENST00000257829;ENST00000532555;ENST00000529523;ENST00000527971;ENST00000531723;ENST00000534509;ENST00000532503;ENST00000530017	GO:0000049(tRNA binding);GO:0000154(rRNA modification);GO:0000166(nucleotide binding);GO:0000784(nuclear chromosome, telomeric region);GO:0003723(RNA binding);GO:0005515(protein binding);GO:0005524(ATP binding);GO:0005634(nucleus);GO:0005654(nucleoplasm);GO:0005697(telomerase holoenzyme complex);GO:0005730(nucleolus);GO:0006364(rRNA processing);GO:0008033(tRNA processing);GO:0008080(N-acetyltrans…	03008(Ribosome biogenesis in eukaryotes);03008(Ribosome biogenesis in eukaryotes)	K14521	EC:2.3.1.-	N-acetyltransferase 10 [Source:HGNC Symbol;Acc:HGNC:29830]	protein_coding;processed_transcript	26.6766	26.6814	24.5583	15.0489	14.8974	15.1926	1.72614	0.787553	6.33989e-09	3.13749e-07	up	no
ENSG00000121904	CSMD2	ENST00000373380;ENST00000373381;ENST00000489419;ENST00000241312;ENST00000619121;ENST00000338325;ENST00000373388;ENST00000373377;ENST00000471438;ENST00000465819	GO:0005886(plasma membrane);GO:0016020(membrane);GO:0016021(integral component of membrane);GO:0016021(integral component of membrane)	NA	K17495	NA	CUB and Sushi multiple domains 2 [Source:HGNC Symbol;Acc:HGNC:19290]	protein_coding;processed_transcript;nonsense_mediated_decay	1.40627	1.24861	1.24419	0.538349	0.508373	0.590411	2.38164	1.25196	6.41044e-09	3.16169e-07	up	yes
ENSG00000005238	FAM214B	ENST00000378557;ENST00000378561;ENST00000378566;ENST00000322813;ENST00000603301;ENST00000605244;ENST00000488109;ENST00000605392;ENST00000605104	GO:0005515(protein binding);GO:0005634(nucleus);GO:0005634(nucleus)	NA	NA	NA	family with sequence similarity 214 member B [Source:HGNC Symbol;Acc:HGNC:25666]	protein_coding;processed_transcript	3.41411	3.97844	3.46297	6.27604	7.68893	8.65045	0.480006	-1.05888	6.74572e-09	3.31406e-07	down	yes
ENSG00000132467	UTP3	ENST00000254803	GO:0000462(maturation of SSU-rRNA from tricistronic rRNA transcript (SSU-rRNA, 5.8S rRNA, LSU-rRNA));GO:0003723(RNA binding);GO:0005515(protein binding);GO:0005634(nucleus);GO:0005654(nucleoplasm);GO:0005730(nucleolus);GO:0006325(chromatin organization);GO:0006364(rRNA processing);GO:0007275(multicellular organism development);GO:0007420(brain development);GO:0032040(small-subunit processome)	NA	K14767	NA	UTP3 small subunit processome component [Source:HGNC Symbol;Acc:HGNC:24477]	protein_coding	34.0556	35.9705	35.7268	19.3656	18.9923	17.8766	1.88057	0.91117	6.76478e-09	3.31406e-07	up	no
ENSG00000109063	MYH3	ENST00000583535;ENST00000579928;ENST00000577963;ENST00000582580;ENST00000579489	GO:0000146(microfilament motor activity);GO:0000166(nucleotide binding);GO:0003009(skeletal muscle contraction);GO:0003774(motor activity);GO:0003779(actin binding);GO:0005515(protein binding);GO:0005516(calmodulin binding);GO:0005524(ATP binding);GO:0005737(cytoplasm);GO:0005829(cytosol);GO:0005859(muscle myosin complex);GO:0006470(protein dephosphorylation);GO:0007517(muscle organ development);…	04530(Tight junction);04530(Tight junction)	K10352	NA	myosin heavy chain 3 [Source:HGNC Symbol;Acc:HGNC:7573]	protein_coding;retained_intron	1.23292	1.37641	1.30067	0.404005	0.411919	0.276705	3.57852	1.83936	7.29862e-09	3.56185e-07	up	yes
ENSG00000132313	MRPL35	ENST00000254644;ENST00000337109;ENST00000409180;ENST00000605125	GO:0003735(structural constituent of ribosome);GO:0005739(mitochondrion);GO:0005743(mitochondrial inner membrane);GO:0005761(mitochondrial ribosome);GO:0005762(mitochondrial large ribosomal subunit);GO:0005840(ribosome);GO:0006412(translation);GO:0070125(mitochondrial translational elongation);GO:0070126(mitochondrial translational termination);GO:0070126(mitochondrial translational termination)	03010(Ribosome);03010(Ribosome)	K02916	NA	mitochondrial ribosomal protein L35 [Source:HGNC Symbol;Acc:HGNC:14489]	protein_coding	28.7916	18.9007	28.997	11.6878	12.7237	12.637	2.06997	1.04961	7.31937e-09	3.56185e-07	up	yes
ENSG00000213281	NRAS	ENST00000369535	GO:0000139(Golgi membrane);GO:0000165(MAPK cascade);GO:0000166(nucleotide binding);GO:0001938(positive regulation of endothelial cell proliferation);GO:0002223(stimulatory C-type lectin receptor signaling pathway);GO:0003924(GTPase activity);GO:0005515(protein binding);GO:0005525(GTP binding);GO:0005794(Golgi apparatus);GO:0005886(plasma membrane);GO:0007165(signal transduction);GO:0007265(Ras pr…	01521(EGFR tyrosine kinase inhibitor resistance);01522(Endocrine resistance);04010(MAPK signaling pathway);04012(ErbB signaling pathway);04014(Ras signaling pathway);04015(Rap1 signaling pathway);04062(Chemokine signaling pathway);04068(FoxO signaling pathway);04071(Sphingolipid signaling pathway);04072(Phospholipase D signaling pathway);04137(Mitophagy - animal);04140(Autophagy - animal);04150(m…	K07828	NA	NRAS proto-oncogene, GTPase [Source:HGNC Symbol;Acc:HGNC:7989]	protein_coding	37.2927	37.7655	35.816	20.795	22.5998	20.8151	1.72675	0.788057	7.37928e-09	3.57081e-07	up	no
ENSG00000276168	RN7SL1	ENST00000618786	NA	NA	NA	NA	RNA component of signal recognition particle 7SL1 [Source:HGNC Symbol;Acc:HGNC:10038]	misc_RNA	135.575	135.397	149.529	55.9664	63.6721	75.8138	2.15142	1.10529	7.38671e-09	3.57081e-07	up	yes
ENSG00000146963	LUC7L2	ENST00000354926;ENST00000482860;ENST00000463912;ENST00000498518;ENST00000541170;ENST00000435096;ENST00000608368;ENST00000619796;ENST00000263545;ENST00000456182	GO:0003723(RNA binding);GO:0003729(mRNA binding);GO:0005515(protein binding);GO:0005634(nucleus);GO:0005654(nucleoplasm);GO:0005685(U1 snRNP);GO:0006376(mRNA splice site selection);GO:0016607(nuclear speck);GO:0019899(enzyme binding);GO:0071004(U2-type prespliceosome);GO:0071004(U2-type prespliceosome)	NA	K13212	NA	LUC7 like 2, pre-mRNA splicing factor [Source:HGNC Symbol;Acc:HGNC:21608]	protein_coding;processed_transcript;retained_intron;nonsense_mediated_decay	27.0407	28.5386	28.5327	16.3563	15.7564	16.9444	1.71458	0.777855	7.43983e-09	3.58462e-07	up	no
ENSG00000005100	DHX33	ENST00000575153;ENST00000225296;ENST00000572490;ENST00000574023;ENST00000433302	GO:0000166(nucleotide binding);GO:0000182(rDNA binding);GO:0003676(nucleic acid binding);GO:0003723(RNA binding);GO:0003724(RNA helicase activity);GO:0003725(double-stranded RNA binding);GO:0003729(mRNA binding);GO:0004386(helicase activity);GO:0005515(protein binding);GO:0005524(ATP binding);GO:0005634(nucleus);GO:0005654(nucleoplasm);GO:0005730(nucleolus);GO:0005737(cytoplasm);GO:0006413(transl…	04621(NOD-like receptor signaling pathway);04621(NOD-like receptor signaling pathway)	K17820	EC:3.6.4.13	DEAH-box helicase 33 [Source:HGNC Symbol;Acc:HGNC:16718]	retained_intron;protein_coding;nonsense_mediated_decay	20.1963	21.7525	20.0952	12.7156	11.3294	11.3694	1.75194	0.808957	7.57074e-09	3.6357e-07	up	no
ENSG00000124702	KLHDC3	ENST00000326974;ENST00000332245;ENST00000244670	GO:0000790(nuclear chromatin);GO:0003682(chromatin binding);GO:0005515(protein binding);GO:0005654(nucleoplasm);GO:0005737(cytoplasm);GO:0005829(cytosol);GO:0007131(reciprocal meiotic recombination);GO:0036498(IRE1-mediated unfolded protein response);GO:0051321(meiotic cell cycle);GO:0051321(meiotic cell cycle)	NA	NA	NA	kelch domain containing 3 [Source:HGNC Symbol;Acc:HGNC:20704]	protein_coding	25.5737	27.8118	28.1795	46.6303	47.3136	46.4486	0.580978	-0.783444	8.09414e-09	3.87431e-07	down	no
ENSG00000166801	FAM111A	ENST00000528737;ENST00000531147;ENST00000420244;ENST00000361723;ENST00000529985;ENST00000531676;ENST00000676340;ENST00000675806;ENST00000531408;ENST00000527629;ENST00000675163;ENST00000674617;ENST00000529358;ENST00000676459;ENST00000533703;ENST00000532790	GO:0000785(chromatin);GO:0001650(fibrillar center);GO:0005515(protein binding);GO:0005634(nucleus);GO:0005654(nucleoplasm);GO:0005737(cytoplasm);GO:0006260(DNA replication);GO:0016032(viral process);GO:0045071(negative regulation of viral genome replication);GO:0051607(defense response to virus);GO:0051607(defense response to virus)	NA	NA	NA	family with sequence similarity 111 member A [Source:HGNC Symbol;Acc:HGNC:24725]	protein_coding;retained_intron	5.63412	5.96804	5.92731	2.52938	3.17953	2.38891	2.16471	1.11418	8.13857e-09	3.88284e-07	up	yes
ENSG00000125485	DDX31	ENST00000372159;ENST00000438527;ENST00000480876;ENST00000372155;ENST00000310532;ENST00000482620;ENST00000372153	GO:0000166(nucleotide binding);GO:0003676(nucleic acid binding);GO:0003723(RNA binding);GO:0003724(RNA helicase activity);GO:0004386(helicase activity);GO:0005515(protein binding);GO:0005524(ATP binding);GO:0005634(nucleus);GO:0005730(nucleolus);GO:0005794(Golgi apparatus);GO:0016787(hydrolase activity);GO:0042254(ribosome biogenesis);GO:0043231(intracellular membrane-bounded organelle);GO:004323…	NA	K14806	EC:3.6.4.13	DEAD-box helicase 31 [Source:HGNC Symbol;Acc:HGNC:16715]	protein_coding;retained_intron	12.8997	12.7027	12.8249	7.19335	6.73467	6.60141	1.87182	0.90444	8.23818e-09	3.91341e-07	up	no
ENSG00000104419	NDRG1	ENST00000517599;ENST00000676005;ENST00000521026;ENST00000414097;ENST00000323851;ENST00000519278;ENST00000521438;ENST00000522377;ENST00000674925;ENST00000522476;ENST00000675036;ENST00000675172;ENST00000675357;ENST00000676124;ENST00000518094;ENST00000519580;ENST00000674902;ENST00000521414;ENST00000517745;ENST00000675600;ENST00000518176;ENST00000518010;ENST00000674839;ENST00000676444;ENST00000675568…	GO:0005515(protein binding);GO:0005634(nucleus);GO:0005737(cytoplasm);GO:0005813(centrosome);GO:0005815(microtubule organizing center);GO:0005829(cytosol);GO:0005856(cytoskeleton);GO:0005874(microtubule);GO:0005886(plasma membrane);GO:0005912(adherens junction);GO:0007165(signal transduction);GO:0008017(microtubule binding);GO:0008285(negative regulation of cell population proliferation);GO:00100…	NA	K18266	NA	N-myc downstream regulated 1 [Source:HGNC Symbol;Acc:HGNC:7679]	nonsense_mediated_decay;protein_coding;retained_intron;processed_transcript	28.23	22.6272	27.167	14.2915	13.6622	15.7906	1.78364	0.834825	8.25626e-09	3.91341e-07	up	no
ENSG00000183098	GPC6	ENST00000377047;ENST00000617456	GO:0001523(retinoid metabolic process);GO:0005515(protein binding);GO:0005576(extracellular region);GO:0005615(extracellular space);GO:0005634(nucleus);GO:0005796(Golgi lumen);GO:0005886(plasma membrane);GO:0006024(glycosaminoglycan biosynthetic process);GO:0006027(glycosaminoglycan catabolic process);GO:0009966(regulation of signal transduction);GO:0009986(cell surface);GO:0016020(membrane);GO:0…	NA	NA	NA	glypican 6 [Source:HGNC Symbol;Acc:HGNC:4454]	protein_coding	3.78359	3.01842	3.58509	7.0213	7.1142	6.63326	0.500131	-0.999623	8.37562e-09	3.95714e-07	down	no
ENSG00000108669	CYTH1	ENST00000361101;ENST00000586299;ENST00000591455;ENST00000586175;ENST00000446868;ENST00000589296;ENST00000591574;ENST00000592497;ENST00000589297;ENST00000589768;ENST00000586043;ENST00000590775;ENST00000591095;ENST00000587308;ENST00000590300;ENST00000586430;ENST00000585509	GO:0000139(Golgi membrane);GO:0005085(guanyl-nucleotide exchange factor activity);GO:0005086(ARF guanyl-nucleotide exchange factor activity);GO:0005515(protein binding);GO:0005737(cytoplasm);GO:0005829(cytosol);GO:0005886(plasma membrane);GO:0005912(adherens junction);GO:0005923(bicellular tight junction);GO:0008289(lipid binding);GO:0016020(membrane);GO:0016192(vesicle-mediated transport);GO:003…	04072(Phospholipase D signaling pathway);04144(Endocytosis);04144(Endocytosis)	NA	NA	cytohesin 1 [Source:HGNC Symbol;Acc:HGNC:9501]	protein_coding;retained_intron;processed_transcript;nonsense_mediated_decay	2.58403	2.73527	2.5446	5.22522	5.10273	5.3672	0.50104	-0.997002	8.5e-09	4.00295e-07	down	no
ENSG00000126522	ASL	ENST00000673350;ENST00000671817;ENST00000362000;ENST00000672586;ENST00000380839;ENST00000672676;ENST00000672498;ENST00000395332;ENST00000304874;ENST00000395331;ENST00000487982;ENST00000673518;ENST00000496336;ENST00000488343;ENST00000493708;ENST00000464970;ENST00000673149;ENST00000673594	GO:0000050(urea cycle);GO:0003824(catalytic activity);GO:0004056(argininosuccinate lyase activity);GO:0005515(protein binding);GO:0005737(cytoplasm);GO:0005829(cytosol);GO:0006526(arginine biosynthetic process);GO:0008652(cellular amino acid biosynthetic process);GO:0016829(lyase activity);GO:0042450(arginine biosynthetic process via ornithine);GO:0042802(identical protein binding);GO:0070062(ext…	00220(Arginine biosynthesis);00250(Alanine, aspartate and glutamate metabolism);00250(Alanine, aspartate and glutamate metabolism)	NA	NA	argininosuccinate lyase [Source:HGNC Symbol;Acc:HGNC:746]	retained_intron;protein_coding;nonsense_mediated_decay;processed_transcript	3.11342	2.72916	2.82994	5.64563	6.29831	5.96798	0.484176	-1.0464	8.77583e-09	4.11956e-07	down	yes
ENSG00000126003	PLAGL2	ENST00000246229	GO:0001228(DNA-binding transcription activator activity, RNA polymerase II-specific);GO:0003676(nucleic acid binding);GO:0003677(DNA binding);GO:0003700(DNA-binding transcription factor activity);GO:0005515(protein binding);GO:0005634(nucleus);GO:0006351(transcription, DNA-templated);GO:0006629(lipid metabolic process);GO:0009791(post-embryonic development);GO:0034378(chylomicron assembly);GO:004…	NA	K19486	NA	PLAG1 like zinc finger 2 [Source:HGNC Symbol;Acc:HGNC:9047]	protein_coding	8.88166	8.49795	8.364	4.47879	4.34218	4.24732	1.96993	0.978144	8.84253e-09	4.13757e-07	up	no
ENSG00000104888	SLC17A7	ENST00000221485;ENST00000598018;ENST00000600672;ENST00000596689;ENST00000600601	GO:0003407(neural retina development);GO:0005313(L-glutamate transmembrane transporter activity);GO:0005315(inorganic phosphate transmembrane transporter activity);GO:0005326(neurotransmitter transmembrane transporter activity);GO:0005436(sodium:phosphate symporter activity);GO:0005886(plasma membrane);GO:0006811(ion transport);GO:0006814(sodium ion transport);GO:0006817(phosphate ion transport);…	04721(Synaptic vesicle cycle);04723(Retrograde endocannabinoid signaling);04724(Glutamatergic synapse);05033(Nicotine addiction);05033(Nicotine addiction)	K12302	NA	solute carrier family 17 member 7 [Source:HGNC Symbol;Acc:HGNC:16704]	protein_coding;retained_intron;nonsense_mediated_decay	0.272781	0.216574	0.292481	0.992817	1.03	0.880709	0.269271	-1.89287	9.04561e-09	4.21907e-07	down	yes
ENSG00000279765	AC013394	ENST00000630790;ENST00000629685	NA	NA	NA	NA	novel protein	retained_intron;protein_coding	0.842435	0.219983	0.418464	0.0475208	0.0592034	0.0360178	10.3745	3.37498	9.51516e-09	4.42394e-07	up	yes
ENSG00000160818	GPATCH4	ENST00000498756;ENST00000473910;ENST00000368232;ENST00000474904;ENST00000527691;ENST00000438976;ENST00000529520;ENST00000531129;ENST00000494414;ENST00000463513;ENST00000498641;ENST00000415314;ENST00000531900;ENST00000525375;ENST00000506832;ENST00000497287	GO:0002244(hematopoietic progenitor cell differentiation);GO:0003676(nucleic acid binding);GO:0003676(nucleic acid binding)	NA	NA	NA	G-patch domain containing 4 [Source:HGNC Symbol;Acc:HGNC:25982]	retained_intron;protein_coding;nonsense_mediated_decay;processed_transcript	25.7022	27.1112	25.3049	15.5973	14.9485	14.8251	1.72177	0.783892	1.02059e-08	4.73004e-07	up	no
ENSG00000080200	CRYBG3	ENST00000389622;ENST00000495403;ENST00000485253	GO:0002088(lens development in camera-type eye);GO:0005212(structural constituent of eye lens);GO:0007601(visual perception);GO:0008150(biological_process);GO:0030246(carbohydrate binding);GO:0032991(protein-containing complex);GO:0051018(protein kinase A binding);GO:0051018(protein kinase A binding)	NA	NA	NA	crystallin beta-gamma domain containing 3 [Source:HGNC Symbol;Acc:HGNC:34427]	protein_coding;processed_transcript	3.13142	3.31231	3.36638	1.6282	1.46889	1.61043	2.08393	1.0593	1.09415e-08	5.05492e-07	up	yes
ENSG00000116299	ELAPOR1	ENST00000369939;ENST00000464345;ENST00000527501;ENST00000527996;ENST00000529753;ENST00000534476;ENST00000369936;ENST00000531664;ENST00000457623;ENST00000533147;ENST00000526264;ENST00000369938;ENST00000533374;ENST00000490758	GO:0000045(autophagosome assembly);GO:0003723(RNA binding);GO:0005764(lysosome);GO:0005765(lysosomal membrane);GO:0005768(endosome);GO:0005770(late endosome);GO:0005783(endoplasmic reticulum);GO:0005789(endoplasmic reticulum membrane);GO:0005794(Golgi apparatus);GO:0005802(trans-Golgi network);GO:0005886(plasma membrane);GO:0005887(integral component of plasma membrane);GO:0006914(autophagy);GO:0…	NA	NA	NA	endosome-lysosome associated apoptosis and autophagy regulator 1 [Source:HGNC Symbol;Acc:HGNC:29618]	protein_coding;retained_intron;nonsense_mediated_decay;processed_transcript	0.0393149	0.0590104	0.0775271	0.342786	0.256931	0.38707	0.178207	-2.48837	1.16197e-08	5.34567e-07	down	yes
ENSG00000250337	PURPL	ENST00000668103;ENST00000671061;ENST00000651409;ENST00000512067;ENST00000658312;ENST00000650981;ENST00000668406;ENST00000659860;ENST00000514844;ENST00000503107;ENST00000670840;ENST00000654039;ENST00000656783;ENST00000669423;ENST00000655107;ENST00000652841;ENST00000660639;ENST00000514255;ENST00000659489;ENST00000665451;ENST00000664501;ENST00000657173;ENST00000660307;ENST00000667420;ENST00000657424…	NA	NA	NA	NA	p53 upregulated regulator of p53 levels [Source:HGNC Symbol;Acc:HGNC:48995]	lncRNA	1.7132	2.00609	1.30825	4.30993	4.02816	4.09192	0.404468	-1.3059	1.16441e-08	5.34567e-07	down	yes
ENSG00000136450	SRSF1	ENST00000581979;ENST00000582730;ENST00000584773;ENST00000258962;ENST00000581497;ENST00000585096;ENST00000578430;ENST00000583741;ENST00000584668	GO:0000380(alternative mRNA splicing, via spliceosome);GO:0000381(regulation of alternative mRNA splicing, via spliceosome);GO:0000395(mRNA 5'-splice site recognition);GO:0000398(mRNA splicing, via spliceosome);GO:0003676(nucleic acid binding);GO:0003723(RNA binding);GO:0003729(mRNA binding);GO:0005515(protein binding);GO:0005634(nucleus);GO:0005654(nucleoplasm);GO:0005681(spliceosomal complex);G…	03040(Spliceosome);04657(IL-17 signaling pathway);05168(Herpes simplex virus 1 infection);05168(Herpes simplex virus 1 infection)	NA	NA	serine and arginine rich splicing factor 1 [Source:HGNC Symbol;Acc:HGNC:10780]	nonsense_mediated_decay;protein_coding;processed_transcript;retained_intron	31.1398	30.6723	30.5045	16.6524	19.0572	18.0139	1.71837	0.781038	1.21149e-08	5.54438e-07	up	no
ENSG00000109079	TNFAIP1	ENST00000226225;ENST00000578158;ENST00000544907;ENST00000577535;ENST00000582302;ENST00000583213	GO:0004842(ubiquitin-protein transferase activity);GO:0005515(protein binding);GO:0005634(nucleus);GO:0005737(cytoplasm);GO:0005768(endosome);GO:0006260(DNA replication);GO:0006915(apoptotic process);GO:0006955(immune response);GO:0016477(cell migration);GO:0016567(protein ubiquitination);GO:0017049(GTP-Rho binding);GO:0031463(Cul3-RING ubiquitin ligase complex);GO:0035024(negative regulation of …	NA	K15074	NA	TNF alpha induced protein 1 [Source:HGNC Symbol;Acc:HGNC:11894]	protein_coding;processed_transcript	16.4166	15.2454	15.2932	25.609	28.7767	26.0102	0.58405	-0.775836	1.22309e-08	5.57996e-07	down	no
ENSG00000119938	PPP1R3C	ENST00000238994	GO:0000164(protein phosphatase type 1 complex);GO:0004722(protein serine/threonine phosphatase activity);GO:0005515(protein binding);GO:0005829(cytosol);GO:0005975(carbohydrate metabolic process);GO:0005977(glycogen metabolic process);GO:0005978(glycogen biosynthetic process);GO:0005979(regulation of glycogen biosynthetic process);GO:0006470(protein dephosphorylation);GO:0008157(protein phosphata…	04910(Insulin signaling pathway);04931(Insulin resistance)	NA	NA	protein phosphatase 1 regulatory subunit 3C [Source:HGNC Symbol;Acc:HGNC:9293]	protein_coding	11.267	9.89833	10.6002	4.74157	4.51134	4.96127	2.23478	1.16013	1.27871e-08	5.81553e-07	up	yes
ENSG00000180957	PITPNB	ENST00000335272;ENST00000455418;ENST00000320996;ENST00000415296;ENST00000460566;ENST00000471825;ENST00000465179;ENST00000436663;ENST00000634017;ENST00000493007;ENST00000477861	GO:0000139(Golgi membrane);GO:0005548(phospholipid transporter activity);GO:0005737(cytoplasm);GO:0005789(endoplasmic reticulum membrane);GO:0005794(Golgi apparatus);GO:0006629(lipid metabolic process);GO:0006890(retrograde vesicle-mediated transport, Golgi to endoplasmic reticulum);GO:0006997(nucleus organization);GO:0008289(lipid binding);GO:0008525(phosphatidylcholine transporter activity);GO:…	NA	NA	NA	phosphatidylinositol transfer protein beta [Source:HGNC Symbol;Acc:HGNC:9002]	protein_coding;retained_intron	25.008	25.5177	23.8284	14.1592	14.952	14.4079	1.70854	0.772765	1.31647e-08	5.96869e-07	up	no
ENSG00000006062	MAP3K14	ENST00000344686;ENST00000586644;ENST00000592267;ENST00000376926;ENST00000617331	GO:0000165(MAPK cascade);GO:0000166(nucleotide binding);GO:0000186(activation of MAPKK activity);GO:0001650(fibrillar center);GO:0004672(protein kinase activity);GO:0004674(protein serine/threonine kinase activity);GO:0004704(NF-kappaB-inducing kinase activity);GO:0004709(MAP kinase kinase kinase activity);GO:0005515(protein binding);GO:0005524(ATP binding);GO:0005654(nucleoplasm);GO:0005737(cyto…	04010(MAPK signaling pathway);04064(NF-kappa B signaling pathway);04210(Apoptosis);04380(Osteoclast differentiation);04625(C-type lectin receptor signaling pathway);04660(T cell receptor signaling pathway);04668(TNF signaling pathway);04672(Intestinal immune network for IgA production);05120(Epithelial cell signaling in Helicobacter pylori infection);05166(Human T-cell leukemia virus 1 infection)…	NA	NA	mitogen-activated protein kinase kinase kinase 14 [Source:HGNC Symbol;Acc:HGNC:6853]	protein_coding;retained_intron	18.4429	19.7666	10.9845	5.49731	4.62713	8.46642	2.64614	1.40389	1.33523e-08	6.03499e-07	up	yes
ENSG00000138614	INTS14	ENST00000573314;ENST00000563729;ENST00000568573;ENST00000313182;ENST00000420799;ENST00000431261;ENST00000564306;ENST00000569180;ENST00000652388;ENST00000561769;ENST00000569004;ENST00000442903;ENST00000567923;ENST00000567940;ENST00000567744;ENST00000569565;ENST00000569491;ENST00000562830	GO:0005634(nucleus);GO:0005654(nucleoplasm);GO:0005737(cytoplasm);GO:0016020(membrane);GO:0016021(integral component of membrane);GO:0032039(integrator complex);GO:0034472(snRNA 3'-end processing);GO:0042795(snRNA transcription by RNA polymerase II);GO:0042795(snRNA transcription by RNA polymerase II)	NA	NA	NA	integrator complex subunit 14 [Source:HGNC Symbol;Acc:HGNC:25372]	nonsense_mediated_decay;retained_intron;protein_coding;processed_transcript	19.8144	21.1555	14.2808	9.46411	9.35035	8.15075	2.04897	1.0349	1.39019e-08	6.26403e-07	up	yes
ENSG00000115368	WDR75	ENST00000436347;ENST00000498365;ENST00000472286;ENST00000314761;ENST00000427960;ENST00000631047;ENST00000475596	GO:0003723(RNA binding);GO:0005515(protein binding);GO:0005634(nucleus);GO:0005654(nucleoplasm);GO:0005730(nucleolus);GO:0006364(rRNA processing);GO:0042254(ribosome biogenesis);GO:0045943(positive regulation of transcription by RNA polymerase I);GO:2000234(positive regulation of rRNA processing);GO:2000234(positive regulation of rRNA processing)	03008(Ribosome biogenesis in eukaryotes);03008(Ribosome biogenesis in eukaryotes)	K14552	NA	WD repeat domain 75 [Source:HGNC Symbol;Acc:HGNC:25725]	nonsense_mediated_decay;retained_intron;protein_coding	28.7922	31.0137	29.5766	17.5361	17.7354	17.4549	1.69522	0.761469	1.49224e-08	6.70316e-07	up	no
ENSG00000249859	PVT1	ENST00000652816;ENST00000657289;ENST00000513868;ENST00000660631;ENST00000662413;ENST00000661205;ENST00000671092;ENST00000654324;ENST00000663753;ENST00000656999;ENST00000653853;ENST00000660438;ENST00000667630;ENST00000666147;ENST00000523068;ENST00000518528;ENST00000651587;ENST00000524165;ENST00000667418;ENST00000664214;ENST00000523427;ENST00000657682;ENST00000660069;ENST00000521600;ENST00000664924…	NA	NA	NA	NA	Pvt1 oncogene [Source:HGNC Symbol;Acc:HGNC:9709]	lncRNA	1.67243	2.01963	2.04944	0.893155	1.00775	0.926343	2.03078	1.02203	1.59742e-08	7.15362e-07	up	yes
ENSG00000204389	HSPA1A	ENST00000375651;ENST00000608703	GO:0000166(nucleotide binding);GO:0001618(virus receptor activity);GO:0001664(G protein-coupled receptor binding);GO:0003714(transcription corepressor activity);GO:0003723(RNA binding);GO:0005102(signaling receptor binding);GO:0005515(protein binding);GO:0005524(ATP binding);GO:0005576(extracellular region);GO:0005634(nucleus);GO:0005654(nucleoplasm);GO:0005737(cytoplasm);GO:0005739(mitochondrion…	03040(Spliceosome);04010(MAPK signaling pathway);04141(Protein processing in endoplasmic reticulum);04144(Endocytosis);04213(Longevity regulating pathway - multiple species);04612(Antigen processing and presentation);04915(Estrogen signaling pathway);05020(Prion diseases);05134(Legionellosis);05145(Toxoplasmosis);05162(Measles);05164(Influenza A);05164(Influenza A)	K03283	NA	heat shock protein family A (Hsp70) member 1A [Source:HGNC Symbol;Acc:HGNC:5232]	protein_coding	27.5186	26.2984	28.8315	11.4153	14.6622	15.7715	1.97492	0.981797	1.60756e-08	7.17699e-07	up	no
ENSG00000100983	GSS	ENST00000645408;ENST00000646512;ENST00000651619;ENST00000643502;ENST00000642498;ENST00000645328;ENST00000643443;ENST00000644694;ENST00000642538;ENST00000643690;ENST00000643188;ENST00000645102;ENST00000644197;ENST00000643628;ENST00000646497;ENST00000642493;ENST00000646502;ENST00000644538;ENST00000646735;ENST00000643908;ENST00000645723;ENST00000644608;ENST00000643271;ENST00000646766;ENST00000646405…	GO:0000166(nucleotide binding);GO:0000287(magnesium ion binding);GO:0004363(glutathione synthase activity);GO:0005515(protein binding);GO:0005524(ATP binding);GO:0005829(cytosol);GO:0006520(cellular amino acid metabolic process);GO:0006750(glutathione biosynthetic process);GO:0006979(response to oxidative stress);GO:0007399(nervous system development);GO:0007568(aging);GO:0009410(response to xeno…	00270(Cysteine and methionine metabolism);00480(Glutathione metabolism);04216(Ferroptosis);04216(Ferroptosis)	K21456	EC:6.3.2.3	glutathione synthetase [Source:HGNC Symbol;Acc:HGNC:4624]	nonsense_mediated_decay;retained_intron;protein_coding;processed_transcript	4.71832	5.25927	4.8969	9.61332	9.22518	9.02484	0.533837	-0.905528	1.61509e-08	7.18861e-07	down	no
ENSG00000179820	MYADM	ENST00000391768;ENST00000391771;ENST00000391770;ENST00000391769;ENST00000421337;ENST00000448420;ENST00000336967;ENST00000422045;ENST00000439000;ENST00000414489;ENST00000651087	GO:0001726(ruffle);GO:0001933(negative regulation of protein phosphorylation);GO:0003674(molecular_function);GO:0005515(protein binding);GO:0005886(plasma membrane);GO:0005911(cell-cell junction);GO:0010629(negative regulation of gene expression);GO:0016020(membrane);GO:0016021(integral component of membrane);GO:0030335(positive regulation of cell migration);GO:0030837(negative regulation of acti…	NA	NA	NA	myeloid associated differentiation marker [Source:HGNC Symbol;Acc:HGNC:7544]	protein_coding;processed_transcript	18.5594	18.37	19.5067	36.2969	35.6559	28.0932	0.564102	-0.825972	1.63231e-08	7.24318e-07	down	no
ENSG00000166024	R3HCC1L	ENST00000370584;ENST00000298999;ENST00000314594;ENST00000612478;ENST00000370586;ENST00000613938	GO:0005515(protein binding);GO:0035145(exon-exon junction complex);GO:0035145(exon-exon junction complex)	NA	NA	NA	R3H domain and coiled-coil containing 1 like [Source:HGNC Symbol;Acc:HGNC:23512]	protein_coding	8.75957	11.971	11.189	4.66279	5.06845	5.04182	2.16066	1.11147	1.71273e-08	7.57703e-07	up	yes
ENSG00000035141	FAM136A	ENST00000037869;ENST00000460307;ENST00000450256;ENST00000498665;ENST00000438759;ENST00000430566	GO:0005515(protein binding);GO:0005737(cytoplasm);GO:0005737(cytoplasm)	NA	NA	NA	family with sequence similarity 136 member A [Source:HGNC Symbol;Acc:HGNC:25911]	protein_coding;retained_intron;nonsense_mediated_decay	9.83824	20.5024	11.6858	34.8504	33.2226	31.6532	0.421418	-1.24668	1.74863e-08	7.71247e-07	down	yes
ENSG00000049245	VAMP3	ENST00000054666;ENST00000470357;ENST00000487194	GO:0000149(SNARE binding);GO:0001921(positive regulation of receptor recycling);GO:0002479(antigen processing and presentation of exogenous peptide antigen via MHC class I, TAP-dependent);GO:0005484(SNAP receptor activity);GO:0005515(protein binding);GO:0005829(cytosol);GO:0005886(plasma membrane);GO:0006887(exocytosis);GO:0006904(vesicle docking involved in exocytosis);GO:0006906(vesicle fusion)…	04130(SNARE interactions in vesicular transport);04145(Phagosome);04145(Phagosome)	K13505	NA	vesicle associated membrane protein 3 [Source:HGNC Symbol;Acc:HGNC:12644]	protein_coding;retained_intron	31.1075	30.0784	30.3421	50.0138	55.4937	48.7583	0.593314	-0.753132	1.7829e-08	7.82311e-07	down	no
ENSG00000108510	MED13	ENST00000397786;ENST00000583958;ENST00000582786;ENST00000580896;ENST00000581994;ENST00000578132	GO:0003712(transcription coregulator activity);GO:0003713(transcription coactivator activity);GO:0005634(nucleus);GO:0005654(nucleoplasm);GO:0006357(regulation of transcription by RNA polymerase II);GO:0006367(transcription initiation from RNA polymerase II promoter);GO:0016020(membrane);GO:0016592(mediator complex);GO:0030374(nuclear receptor transcription coactivator activity);GO:0042632(choles…	04919(Thyroid hormone signaling pathway);04919(Thyroid hormone signaling pathway)	K15164	NA	mediator complex subunit 13 [Source:HGNC Symbol;Acc:HGNC:22474]	protein_coding;retained_intron;processed_transcript	7.47911	8.22237	7.57377	4.61825	4.25139	4.4877	1.74251	0.801164	1.78443e-08	7.82311e-07	up	no
ENSG00000266401	AP002478	ENST00000661913;ENST00000577848;ENST00000668204	NA	NA	NA	NA	novel transcript, antisense to DLGAP1	lncRNA	3.0634	3.30165	3.25067	8.28767	8.79309	7.79212	0.386594	-1.37111	1.79731e-08	7.8478e-07	down	yes
ENSG00000090615	GOLGA3	ENST00000545875;ENST00000456883;ENST00000450791;ENST00000204726;ENST00000541013;ENST00000652603;ENST00000537317;ENST00000534967	GO:0000139(Golgi membrane);GO:0005515(protein binding);GO:0005654(nucleoplasm);GO:0005730(nucleolus);GO:0005737(cytoplasm);GO:0005794(Golgi apparatus);GO:0005829(cytosol);GO:0006891(intra-Golgi vesicle-mediated transport);GO:0007283(spermatogenesis);GO:0016020(membrane);GO:0017119(Golgi transport complex);GO:0032580(Golgi cisterna membrane);GO:0045296(cadherin binding);GO:0090498(extrinsic compon…	NA	NA	NA	golgin A3 [Source:HGNC Symbol;Acc:HGNC:4426]	protein_coding;nonsense_mediated_decay;processed_transcript	7.51092	7.85682	7.36768	4.33828	3.15199	4.29607	1.92896	0.947826	1.80082e-08	7.8478e-07	up	no
ENSG00000157625	TAB3	ENST00000378932;ENST00000378930;ENST00000467136;ENST00000378928;ENST00000378933;ENST00000288422	GO:0000187(activation of MAPK activity);GO:0002223(stimulatory C-type lectin receptor signaling pathway);GO:0002755(MyD88-dependent toll-like receptor signaling pathway);GO:0005515(protein binding);GO:0005829(cytosol);GO:0005886(plasma membrane);GO:0007249(I-kappaB kinase/NF-kappaB signaling);GO:0007254(JNK cascade);GO:0010008(endosome membrane);GO:0010507(negative regulation of autophagy);GO:003…	04064(NF-kappa B signaling pathway);04621(NOD-like receptor signaling pathway);04657(IL-17 signaling pathway);04668(TNF signaling pathway);04668(TNF signaling pathway)	K12793	NA	TGF-beta activated kinase 1 (MAP3K7) binding protein 3 [Source:HGNC Symbol;Acc:HGNC:30681]	protein_coding;nonsense_mediated_decay;processed_transcript	2.52109	2.69653	2.63206	1.20421	1.20464	1.34166	2.09296	1.06554	1.84569e-08	8.01942e-07	up	yes
ENSG00000203880	PCMTD2	ENST00000308824;ENST00000610074;ENST00000609764;ENST00000609297;ENST00000369758;ENST00000299468;ENST00000608844;ENST00000610196;ENST00000609372;ENST00000266078;ENST00000609818	GO:0004719(protein-L-isoaspartate (D-aspartate) O-methyltransferase activity);GO:0005515(protein binding);GO:0005737(cytoplasm);GO:0006464(cellular protein modification process);GO:0006479(protein methylation);GO:0006479(protein methylation)	NA	NA	NA	protein-L-isoaspartate (D-aspartate) O-methyltransferase domain containing 2 [Source:HGNC Symbol;Acc:HGNC:15882]	protein_coding;processed_transcript;nonsense_mediated_decay	10.1374	9.75746	10.3284	16.8276	16.9065	17.0723	0.594871	-0.749352	1.87057e-08	8.10342e-07	down	no
ENSG00000159459	UBR1	ENST00000290650;ENST00000546274;ENST00000569971;ENST00000569243;ENST00000566493;ENST00000562173;ENST00000627960;ENST00000564540;ENST00000568782;ENST00000569066;ENST00000563239;ENST00000569337	GO:0000151(ubiquitin ligase complex);GO:0000502(proteasome complex);GO:0004842(ubiquitin-protein transferase activity);GO:0005515(protein binding);GO:0005737(cytoplasm);GO:0005829(cytosol);GO:0006511(ubiquitin-dependent protein catabolic process);GO:0008270(zinc ion binding);GO:0016567(protein ubiquitination);GO:0016740(transferase activity);GO:0030163(protein catabolic process);GO:0032007(negati…	NA	K10625	EC:2.3.2.27	ubiquitin protein ligase E3 component n-recognin 1 [Source:HGNC Symbol;Acc:HGNC:16808]	protein_coding;nonsense_mediated_decay;retained_intron;processed_transcript	5.99842	6.01576	6.20038	3.21533	2.90406	3.45901	1.90163	0.927236	1.95529e-08	8.44535e-07	up	no
ENSG00000198561	CTNND1	ENST00000534579;ENST00000674015;ENST00000529919;ENST00000361796;ENST00000526938;ENST00000532245;ENST00000358694;ENST00000428599;ENST00000528232;ENST00000529986;ENST00000532463;ENST00000426142;ENST00000673826;ENST00000531007;ENST00000530748;ENST00000399050;ENST00000361332;ENST00000524630;ENST00000530094;ENST00000415361;ENST00000525902;ENST00000531014;ENST00000532649;ENST00000529526;ENST00000530068…	GO:0005102(signaling receptor binding);GO:0005515(protein binding);GO:0005634(nucleus);GO:0005737(cytoplasm);GO:0005829(cytosol);GO:0005886(plasma membrane);GO:0005911(cell-cell junction);GO:0005912(adherens junction);GO:0005915(zonula adherens);GO:0007043(cell-cell junction assembly);GO:0007155(cell adhesion);GO:0007420(brain development);GO:0016020(membrane);GO:0016055(Wnt signaling pathway);GO…	04015(Rap1 signaling pathway);04520(Adherens junction);04670(Leukocyte transendothelial migration);04670(Leukocyte transendothelial migration)	NA	NA	catenin delta 1 [Source:HGNC Symbol;Acc:HGNC:2515]	protein_coding;retained_intron;processed_transcript	22.2828	21.7415	22.998	37.0916	34.7147	38.1255	0.609672	-0.713896	1.97314e-08	8.49733e-07	down	no
ENSG00000075624	ACTB	ENST00000432588;ENST00000493945;ENST00000462494;ENST00000477812;ENST00000646664;ENST00000642480;ENST00000645576;ENST00000473257;ENST00000645025;ENST00000676319;ENST00000646584;ENST00000417101;ENST00000425660;ENST00000464611;ENST00000484841;ENST00000676189;ENST00000675515;ENST00000676397;ENST00000647275;ENST00000443528;ENST00000674681;ENST00000414620;ENST00000480301	GO:0000079(regulation of cyclin-dependent protein serine/threonine kinase activity);GO:0000166(nucleotide binding);GO:0000790(nuclear chromatin);GO:0000978(RNA polymerase II cis-regulatory region sequence-specific DNA binding);GO:0001738(morphogenesis of a polarized epithelium);GO:0001895(retina homeostasis);GO:0005200(structural constituent of cytoskeleton);GO:0005515(protein binding);GO:0005524…	04015(Rap1 signaling pathway);04145(Phagosome);04210(Apoptosis);04390(Hippo signaling pathway);04510(Focal adhesion);04520(Adherens junction);04530(Tight junction);04611(Platelet activation);04670(Leukocyte transendothelial migration);04714(Thermogenesis);04810(Regulation of actin cytoskeleton);04919(Thyroid hormone signaling pathway);04921(Oxytocin signaling pathway);04971(Gastric acid secretion…	NA	NA	actin beta [Source:HGNC Symbol;Acc:HGNC:132]	protein_coding;retained_intron;processed_transcript;nonsense_mediated_decay	348.127	272.336	238.002	556.263	528.728	487.419	0.545955	-0.873146	1.99017e-08	8.54545e-07	down	no
ENSG00000162377	COA7	ENST00000371538;ENST00000486918	GO:0005515(protein binding);GO:0005654(nucleoplasm);GO:0005739(mitochondrion);GO:0005758(mitochondrial intermembrane space);GO:0005758(mitochondrial intermembrane space)	04714(Thermogenesis);04714(Thermogenesis)	K18180	NA	cytochrome c oxidase assembly factor 7 (putative) [Source:HGNC Symbol;Acc:HGNC:25716]	protein_coding;processed_transcript	28.6114	31.1386	29.5776	17.4005	17.395	17.7609	1.69965	0.765237	2.09162e-08	8.9547e-07	up	no
ENSG00000244687	UBE2V1	ENST00000461960;ENST00000470565;ENST00000415862;ENST00000462217;ENST00000557021;ENST00000625172;ENST00000467839;ENST00000420027;ENST00000340309;ENST00000371657;ENST00000396059;ENST00000371674;ENST00000617119;ENST00000490555;ENST00000483534;ENST00000473860;ENST00000486653;ENST00000472923;ENST00000490289;ENST00000492371;ENST00000371677;ENST00000432266;ENST00000493090;ENST00000468926	GO:0000151(ubiquitin ligase complex);GO:0000187(activation of MAPK activity);GO:0000209(protein polyubiquitination);GO:0005515(protein binding);GO:0005634(nucleus);GO:0005654(nucleoplasm);GO:0005737(cytoplasm);GO:0005829(cytosol);GO:0006282(regulation of DNA repair);GO:0006301(postreplication repair);GO:0006355(regulation of transcription, DNA-templated);GO:0007254(JNK cascade);GO:0030154(cell di…	NA	K10704	NA	ubiquitin conjugating enzyme E2 V1 [Source:HGNC Symbol;Acc:HGNC:12494]	processed_transcript;protein_coding;retained_intron;nonsense_mediated_decay	50.7864	42.6112	50.0938	88.3064	80.6478	75.9547	0.585897	-0.771281	2.13808e-08	9.12686e-07	down	no
ENSG00000112578	BYSL	ENST00000372996;ENST00000475702;ENST00000230340;ENST00000489290;ENST00000494032	GO:0000462(maturation of SSU-rRNA from tricistronic rRNA transcript (SSU-rRNA, 5.8S rRNA, LSU-rRNA));GO:0001701(in utero embryonic development);GO:0001825(blastocyst formation);GO:0001829(trophectodermal cell differentiation);GO:0003723(RNA binding);GO:0005515(protein binding);GO:0005634(nucleus);GO:0005654(nucleoplasm);GO:0005730(nucleolus);GO:0005737(cytoplasm);GO:0005829(cytosol);GO:0006364(rR…	NA	NA	NA	bystin like [Source:HGNC Symbol;Acc:HGNC:1157]	nonsense_mediated_decay;retained_intron;protein_coding	35.6403	28.0719	35.9953	18.1587	16.7954	15.7464	1.9666	0.975703	2.16552e-08	9.21702e-07	up	no
ENSG00000168502	MTCL1	ENST00000520495;ENST00000520926;ENST00000518815;ENST00000306329;ENST00000581670;ENST00000523811;ENST00000522592;ENST00000517554;ENST00000522146;ENST00000400050;ENST00000521018;ENST00000359865;ENST00000517570;ENST00000523122;ENST00000519823;ENST00000518226	GO:0000922(spindle pole);GO:0001578(microtubule bundle formation);GO:0003723(RNA binding);GO:0005615(extracellular space);GO:0005737(cytoplasm);GO:0005856(cytoskeleton);GO:0005886(plasma membrane);GO:0008017(microtubule binding);GO:0010506(regulation of autophagy);GO:0016020(membrane);GO:0016324(apical plasma membrane);GO:0016327(apicolateral plasma membrane);GO:0016328(lateral plasma membrane);G…	NA	NA	NA	microtubule crosslinking factor 1 [Source:HGNC Symbol;Acc:HGNC:29121]	nonsense_mediated_decay;retained_intron;protein_coding;processed_transcript	5.62906	5.38965	5.10556	2.96403	2.81635	2.96041	1.84472	0.883399	2.17749e-08	9.24104e-07	up	no
ENSG00000119446	RBM18	ENST00000417201;ENST00000491850;ENST00000483428	GO:0003676(nucleic acid binding);GO:0003723(RNA binding);GO:0003723(RNA binding)	NA	NA	NA	RNA binding motif protein 18 [Source:HGNC Symbol;Acc:HGNC:28413]	protein_coding;processed_transcript	9.98783	10.5078	9.66366	5.37031	5.201	5.13472	1.92024	0.941283	2.38449e-08	1.00902e-06	up	no
ENSG00000153207	AHCTF1	ENST00000648844;ENST00000483900;ENST00000470300;ENST00000498601;ENST00000366508;ENST00000477526;ENST00000326225	GO:0000775(chromosome, centromeric region);GO:0000776(kinetochore);GO:0000777(condensed chromosome kinetochore);GO:0000785(chromatin);GO:0000981(DNA-binding transcription factor activity, RNA polymerase II-specific);GO:0003677(DNA binding);GO:0003700(DNA-binding transcription factor activity);GO:0005634(nucleus);GO:0005635(nuclear envelope);GO:0005643(nuclear pore);GO:0005654(nucleoplasm);GO:0005…	NA	NA	NA	AT-hook containing transcription factor 1 [Source:HGNC Symbol;Acc:HGNC:24618]	protein_coding;processed_transcript;nonsense_mediated_decay;retained_intron	16.1484	16.9628	15.2363	9.42368	9.23788	9.91289	1.69198	0.758716	2.43993e-08	1.02949e-06	up	no
ENSG00000125630	POLR1B	ENST00000263331;ENST00000498054;ENST00000458012;ENST00000333990;ENST00000475318;ENST00000537335;ENST00000484574;ENST00000430769;ENST00000409894;ENST00000468475;ENST00000438748;ENST00000417433;ENST00000424062;ENST00000496238;ENST00000430293;ENST00000541869;ENST00000448770	GO:0003677(DNA binding);GO:0003899(DNA-directed 5'-3' RNA polymerase activity);GO:0005515(protein binding);GO:0005634(nucleus);GO:0005654(nucleoplasm);GO:0005730(nucleolus);GO:0005736(RNA polymerase I complex);GO:0005829(cytosol);GO:0006351(transcription, DNA-templated);GO:0006361(transcription initiation from RNA polymerase I promoter);GO:0006362(transcription elongation from RNA polymerase I pr…	03020(RNA polymerase);03020(RNA polymerase)	K03002	EC:2.7.7.6	RNA polymerase I subunit B [Source:HGNC Symbol;Acc:HGNC:20454]	protein_coding;processed_transcript;nonsense_mediated_decay;retained_intron	9.7439	10.5049	9.91318	6.14649	5.47161	5.32166	1.78054	0.832318	2.45033e-08	1.03091e-06	up	no
ENSG00000063180	CA11	ENST00000084798;ENST00000596080;ENST00000594088;ENST00000599267	GO:0004089(carbonate dehydratase activity);GO:0005576(extracellular region);GO:0006730(one-carbon metabolic process);GO:0008270(zinc ion binding);GO:0016323(basolateral plasma membrane);GO:0016836(hydro-lyase activity);GO:0016836(hydro-lyase activity)	NA	NA	NA	carbonic anhydrase 11 [Source:HGNC Symbol;Acc:HGNC:1370]	protein_coding;retained_intron	1.84974	1.40622	2.70792	6.22556	6.52446	6.60007	0.308209	-1.69802	2.57385e-08	1.07976e-06	down	yes
ENSG00000239779	WBP1	ENST00000494741;ENST00000490120;ENST00000393972;ENST00000233615;ENST00000484744;ENST00000473467;ENST00000470536;ENST00000409737;ENST00000464774;ENST00000428943;ENST00000466303;ENST00000492047;ENST00000474185;ENST00000466835	GO:0005515(protein binding);GO:0005575(cellular_component);GO:0008150(biological_process);GO:0016020(membrane);GO:0016021(integral component of membrane);GO:0050699(WW domain binding);GO:0050699(WW domain binding)	NA	NA	NA	WW domain binding protein 1 [Source:HGNC Symbol;Acc:HGNC:12737]	processed_transcript;retained_intron;protein_coding	6.69111	4.84428	7.58464	12.0472	19.8321	15.5704	0.402953	-1.31132	2.66087e-08	1.11307e-06	down	yes
ENSG00000166710	B2M	ENST00000648006;ENST00000559720;ENST00000559916;ENST00000623550;ENST00000544417;ENST00000560681;ENST00000632133;ENST00000561139;ENST00000557901;ENST00000559220;ENST00000559907;ENST00000561424;ENST00000349264;ENST00000560556	GO:0000139(Golgi membrane);GO:0001895(retina homeostasis);GO:0001916(positive regulation of T cell mediated cytotoxicity);GO:0002237(response to molecule of bacterial origin);GO:0002376(immune system process);GO:0002474(antigen processing and presentation of peptide antigen via MHC class I);GO:0002479(antigen processing and presentation of exogenous peptide antigen via MHC class I, TAP-dependent)…	04612(Antigen processing and presentation);05163(Human cytomegalovirus infection);05166(Human T-cell leukemia virus 1 infection);05168(Herpes simplex virus 1 infection);05169(Epstein-Barr virus infection);05170(Human immunodeficiency virus 1 infection);05170(Human immunodeficiency virus 1 infection)	NA	NA	beta-2-microglobulin [Source:HGNC Symbol;Acc:HGNC:914]	protein_coding;retained_intron;nonsense_mediated_decay;processed_transcript	26.435	23.9393	26.7936	41.1089	44.919	41.804	0.603667	-0.728176	2.70824e-08	1.12853e-06	down	no
ENSG00000095787	WAC	ENST00000428935;ENST00000424454;ENST00000345541;ENST00000480474;ENST00000628285;ENST00000347934;ENST00000354911;ENST00000439676;ENST00000375664;ENST00000375646;ENST00000651598;ENST00000472862;ENST00000495268;ENST00000476046;ENST00000526722;ENST00000420266;ENST00000442148;ENST00000651441;ENST00000528491;ENST00000530865;ENST00000448193;ENST00000532233;ENST00000414108;ENST00000651885	GO:0000993(RNA polymerase II complex binding);GO:0003682(chromatin binding);GO:0005515(protein binding);GO:0005634(nucleus);GO:0005654(nucleoplasm);GO:0005681(spliceosomal complex);GO:0006325(chromatin organization);GO:0006974(cellular response to DNA damage stimulus);GO:0010390(histone monoubiquitination);GO:0016239(positive regulation of macroautophagy);GO:0016567(protein ubiquitination);GO:001…	NA	NA	NA	WW domain containing adaptor with coiled-coil [Source:HGNC Symbol;Acc:HGNC:17327]	protein_coding;nonsense_mediated_decay;retained_intron;processed_transcript	13.6591	14.3261	14.5726	8.50761	7.9173	8.79644	1.68737	0.754777	2.7133e-08	1.12853e-06	up	no
ENSG00000117597	UTP25	ENST00000491415;ENST00000457820	GO:0000462(maturation of SSU-rRNA from tricistronic rRNA transcript (SSU-rRNA, 5.8S rRNA, LSU-rRNA));GO:0003723(RNA binding);GO:0005515(protein binding);GO:0005634(nucleus);GO:0005654(nucleoplasm);GO:0005730(nucleolus);GO:0006364(rRNA processing);GO:0007275(multicellular organism development);GO:0019843(rRNA binding);GO:0030163(protein catabolic process);GO:0031648(protein destabilization);GO:003…	NA	K14774	NA	UTP25 small subunit processor component [Source:HGNC Symbol;Acc:HGNC:28440]	protein_coding	4.50936	4.61467	4.39576	2.27378	2.06577	2.528	1.96865	0.977205	2.73762e-08	1.13541e-06	up	no
ENSG00000125827	TMX4	ENST00000246024;ENST00000462384;ENST00000530935;ENST00000527925	GO:0005634(nucleus);GO:0005637(nuclear inner membrane);GO:0016020(membrane);GO:0016021(integral component of membrane);GO:0045454(cell redox homeostasis);GO:0055114(oxidation-reduction process);GO:0055114(oxidation-reduction process)	NA	NA	NA	thioredoxin related transmembrane protein 4 [Source:HGNC Symbol;Acc:HGNC:25237]	protein_coding;nonsense_mediated_decay;processed_transcript	8.00423	8.66296	8.98216	4.71269	4.47145	4.12953	1.92654	0.946014	2.81157e-08	1.16278e-06	up	no
ENSG00000250182	EEF1A1P13	ENST00000503537	NA	NA	NA	NA	eukaryotic translation elongation factor 1 alpha 1 pseudogene 13 [Source:HGNC Symbol;Acc:HGNC:3196]	processed_pseudogene	48.5453	54.3877	52.489	111.414	87.7769	80.4663	0.55576	-0.847466	2.83323e-08	1.16843e-06	down	no
ENSG00000278730	AC005332	ENST00000620266	NA	NA	NA	NA	novel transcript	lncRNA	5.72595	5.60387	5.74683	11.5505	11.3627	11.3544	0.498332	-1.00482	2.9482e-08	1.21242e-06	down	yes
ENSG00000108592	FTSJ3	ENST00000427159;ENST00000583901;ENST00000580129;ENST00000583202;ENST00000580290;ENST00000579569;ENST00000584193;ENST00000580272;ENST00000580295;ENST00000579831;ENST00000584574;ENST00000580376;ENST00000585145;ENST00000582476;ENST00000581209;ENST00000577263	GO:0000453(enzyme-directed rRNA 2'-O-methylation);GO:0000463(maturation of LSU-rRNA from tricistronic rRNA transcript (SSU-rRNA, 5.8S rRNA, LSU-rRNA));GO:0000466(maturation of 5.8S rRNA from tricistronic rRNA transcript (SSU-rRNA, 5.8S rRNA, LSU-rRNA));GO:0001510(RNA methylation);GO:0003723(RNA binding);GO:0005515(protein binding);GO:0005634(nucleus);GO:0005654(nucleoplasm);GO:0005730(nucleolus);…	NA	K14857	EC:2.1.1.-	FtsJ RNA 2'-O-methyltransferase 3 [Source:HGNC Symbol;Acc:HGNC:17136]	protein_coding;retained_intron;nonsense_mediated_decay;processed_transcript	21.3166	21.6427	22.169	12.51	13.1384	12.912	1.68899	0.756162	3.00319e-08	1.23156e-06	up	no
ENSG00000281398	SNHG4	ENST00000507197;ENST00000505522;ENST00000514110;ENST00000448190;ENST00000506188;ENST00000648842;ENST00000513259;ENST00000508735;ENST00000507692	NA	NA	NA	NA	small nucleolar RNA host gene 4 [Source:HGNC Symbol;Acc:HGNC:32964]	lncRNA	18.8486	19.659	19.942	34.0791	33.8584	29.8006	0.598022	-0.741728	3.05658e-08	1.24995e-06	down	no
ENSG00000114904	NEK4	ENST00000233027;ENST00000383721;ENST00000461689;ENST00000496822;ENST00000493199;ENST00000535191;ENST00000487068	GO:0000166(nucleotide binding);GO:0000278(mitotic cell cycle);GO:0004672(protein kinase activity);GO:0004674(protein serine/threonine kinase activity);GO:0005524(ATP binding);GO:0005737(cytoplasm);GO:0005829(cytosol);GO:0005929(cilium);GO:0006468(protein phosphorylation);GO:0006974(cellular response to DNA damage stimulus);GO:0007049(cell cycle);GO:0016301(kinase activity);GO:0016310(phosphorylat…	NA	K08857	EC:2.7.11.1	NIMA related kinase 4 [Source:HGNC Symbol;Acc:HGNC:11399]	protein_coding;nonsense_mediated_decay;retained_intron	5.65339	6.1644	6.17921	2.82937	2.7183	3.27957	2.0388	1.02772	3.09133e-08	1.26062e-06	up	yes
ENSG00000102893	PHKB	ENST00000566044;ENST00000566319;ENST00000568171;ENST00000566037;ENST00000299167;ENST00000566721;ENST00000570047;ENST00000564711;ENST00000566275;ENST00000565424;ENST00000567402;ENST00000563376;ENST00000567200;ENST00000566436;ENST00000568439;ENST00000564873;ENST00000323584	GO:0003824(catalytic activity);GO:0005515(protein binding);GO:0005516(calmodulin binding);GO:0005829(cytosol);GO:0005886(plasma membrane);GO:0005964(phosphorylase kinase complex);GO:0005975(carbohydrate metabolic process);GO:0005977(glycogen metabolic process);GO:0005980(glycogen catabolic process);GO:0006091(generation of precursor metabolites and energy);GO:0006468(protein phosphorylation);GO:0…	04020(Calcium signaling pathway);04910(Insulin signaling pathway);04922(Glucagon signaling pathway);04922(Glucagon signaling pathway)	K07190	NA	phosphorylase kinase regulatory subunit beta [Source:HGNC Symbol;Acc:HGNC:8927]	protein_coding;retained_intron;processed_transcript;nonsense_mediated_decay	4.99396	5.22475	5.03864	8.30128	8.41979	8.79113	0.598041	-0.741683	3.10775e-08	1.26379e-06	down	no
ENSG00000181061	HIGD1A	ENST00000418900;ENST00000321331;ENST00000470543;ENST00000430190;ENST00000452906	GO:0005634(nucleus);GO:0005654(nucleoplasm);GO:0005739(mitochondrion);GO:0005743(mitochondrial inner membrane);GO:0016020(membrane);GO:0016021(integral component of membrane);GO:0031966(mitochondrial membrane);GO:0032991(protein-containing complex);GO:0042149(cellular response to glucose starvation);GO:0043066(negative regulation of apoptotic process);GO:0055114(oxidation-reduction process);GO:00…	NA	NA	NA	HIG1 hypoxia inducible domain family member 1A [Source:HGNC Symbol;Acc:HGNC:29527]	protein_coding;processed_transcript	23.3406	23.3675	23.1107	37.497	38.1681	39.0833	0.608452	-0.716786	3.12047e-08	1.26544e-06	down	no
ENSG00000111647	UHRF1BP1L	ENST00000548712;ENST00000279907;ENST00000356828;ENST00000551980;ENST00000548045;ENST00000551973;ENST00000545232;ENST00000547504;ENST00000550544;ENST00000547428	GO:0005515(protein binding);GO:0005737(cytoplasm);GO:0005768(endosome);GO:0005769(early endosome);GO:0005829(cytosol);GO:0042803(protein homodimerization activity);GO:0062069(GARP complex binding);GO:0062069(GARP complex binding)	NA	NA	NA	UHRF1 binding protein 1 like [Source:HGNC Symbol;Acc:HGNC:29102]	protein_coding;retained_intron;nonsense_mediated_decay	10.4651	11.0506	10.6352	6.1109	5.85135	5.75423	1.81474	0.859762	3.24015e-08	1.30684e-06	up	no
ENSG00000013563	DNASE1L1	ENST00000369807;ENST00000497242;ENST00000424626;ENST00000369808;ENST00000014935;ENST00000369809;ENST00000432135;ENST00000451865;ENST00000412184;ENST00000309585;ENST00000393638;ENST00000447892	GO:0000737(DNA catabolic process, endonucleolytic);GO:0003677(DNA binding);GO:0004518(nuclease activity);GO:0004519(endonuclease activity);GO:0004530(deoxyribonuclease I activity);GO:0004536(deoxyribonuclease activity);GO:0005576(extracellular region);GO:0005634(nucleus);GO:0005783(endoplasmic reticulum);GO:0006259(DNA metabolic process);GO:0006308(DNA catabolic process);GO:0016787(hydrolase acti…	NA	K11995	EC:3.1.21.-	deoxyribonuclease 1 like 1 [Source:HGNC Symbol;Acc:HGNC:2957]	protein_coding;retained_intron	8.97102	6.87239	8.00899	14.0031	14.4235	18.9094	0.503895	-0.988805	3.24047e-08	1.30684e-06	down	no
ENSG00000187164	SHTN1	ENST00000355371;ENST00000392903;ENST00000260777;ENST00000497044;ENST00000615301;ENST00000490615;ENST00000392901	GO:0005515(protein binding);GO:0005737(cytoplasm);GO:0005856(cytoskeleton);GO:0005874(microtubule);GO:0005875(microtubule associated complex);GO:0006930(substrate-dependent cell migration, cell extension);GO:0007265(Ras protein signal transduction);GO:0007275(multicellular organism development);GO:0007409(axonogenesis);GO:0015630(microtubule cytoskeleton);GO:0019894(kinesin binding);GO:0030027(la…	NA	NA	NA	shootin 1 [Source:HGNC Symbol;Acc:HGNC:29319]	protein_coding;processed_transcript	5.66974	5.05243	5.40544	9.52653	9.60119	9.12741	0.570785	-0.80898	3.40053e-08	1.36761e-06	down	no
ENSG00000086589	RBM22	ENST00000521248;ENST00000199814;ENST00000520132;ENST00000522469;ENST00000447771;ENST00000518917;ENST00000521464;ENST00000521594	GO:0000398(mRNA splicing, via spliceosome);GO:0000974(Prp19 complex);GO:0003676(nucleic acid binding);GO:0003723(RNA binding);GO:0005515(protein binding);GO:0005634(nucleus);GO:0005654(nucleoplasm);GO:0005681(spliceosomal complex);GO:0005737(cytoplasm);GO:0006397(mRNA processing);GO:0008380(RNA splicing);GO:0017070(U6 snRNA binding);GO:0033120(positive regulation of RNA splicing);GO:0035690(cellu…	03040(Spliceosome);03040(Spliceosome)	K12872	NA	RNA binding motif protein 22 [Source:HGNC Symbol;Acc:HGNC:25503]	retained_intron;protein_coding	43.8314	48.7817	43.3248	26.701	27.2953	26.6442	1.68573	0.753372	3.5079e-08	1.40692e-06	up	no
ENSG00000197535	MYO5A	ENST00000399233;ENST00000399229;ENST00000553916;ENST00000399228;ENST00000561810;ENST00000556196;ENST00000465290;ENST00000469611;ENST00000568914;ENST00000613858;ENST00000358212;ENST00000399231;ENST00000356338	GO:0000146(microfilament motor activity);GO:0000166(nucleotide binding);GO:0001726(ruffle);GO:0001750(photoreceptor outer segment);GO:0003723(RNA binding);GO:0003774(motor activity);GO:0003779(actin binding);GO:0005509(calcium ion binding);GO:0005515(protein binding);GO:0005516(calmodulin binding);GO:0005524(ATP binding);GO:0005737(cytoplasm);GO:0005764(lysosome);GO:0005769(early endosome);GO:000…	NA	K10357	NA	myosin VA [Source:HGNC Symbol;Acc:HGNC:7602]	protein_coding;retained_intron;nonsense_mediated_decay	4.9115	5.72732	5.00084	2.64289	2.21495	3.12641	1.95881	0.969979	3.60756e-08	1.44293e-06	up	no
ENSG00000110851	PRDM4	ENST00000550376;ENST00000228437;ENST00000549416;ENST00000547188;ENST00000547268;ENST00000550659	GO:0000978(RNA polymerase II cis-regulatory region sequence-specific DNA binding);GO:0000981(DNA-binding transcription factor activity, RNA polymerase II-specific);GO:0001228(DNA-binding transcription activator activity, RNA polymerase II-specific);GO:0003676(nucleic acid binding);GO:0003677(DNA binding);GO:0005515(protein binding);GO:0005634(nucleus);GO:0005737(cytoplasm);GO:0006366(transcriptio…	04722(Neurotrophin signaling pathway);04722(Neurotrophin signaling pathway)	K12463	NA	PR/SET domain 4 [Source:HGNC Symbol;Acc:HGNC:9348]	nonsense_mediated_decay;protein_coding;retained_intron;processed_transcript	19.6924	20.1237	19.6431	10.8651	11.5643	12.2782	1.71315	0.776652	3.63275e-08	1.44903e-06	up	no
ENSG00000126709	IFI6	ENST00000362020;ENST00000361157;ENST00000339145	GO:0001836(release of cytochrome c from mitochondria);GO:0002376(immune system process);GO:0005515(protein binding);GO:0005739(mitochondrion);GO:0005743(mitochondrial inner membrane);GO:0005886(plasma membrane);GO:0006915(apoptotic process);GO:0006955(immune response);GO:0016020(membrane);GO:0016021(integral component of membrane);GO:0031966(mitochondrial membrane);GO:0042058(regulation of epider…	NA	NA	NA	interferon alpha inducible protein 6 [Source:HGNC Symbol;Acc:HGNC:4054]	protein_coding	2.04471	1.92333	1.41768	7.48017	10.1508	4.9467	0.238542	-2.06768	3.66925e-08	1.4596e-06	down	yes
ENSG00000185721	DRG1	ENST00000331457;ENST00000433341;ENST00000629688;ENST00000469673;ENST00000416465;ENST00000486584;ENST00000548143	GO:0000166(nucleotide binding);GO:0002181(cytoplasmic translation);GO:0003924(GTPase activity);GO:0005515(protein binding);GO:0005525(GTP binding);GO:0005634(nucleus);GO:0005737(cytoplasm);GO:0005813(centrosome);GO:0005829(cytosol);GO:0005844(polysome);GO:0006351(transcription, DNA-templated);GO:0007275(multicellular organism development);GO:0008017(microtubule binding);GO:0008134(transcription f…	NA	NA	NA	developmentally regulated GTP binding protein 1 [Source:HGNC Symbol;Acc:HGNC:3029]	protein_coding;processed_transcript;retained_intron;nonsense_mediated_decay	49.7289	51.1551	49.1124	30.7274	29.5096	28.635	1.68778	0.755126	3.82579e-08	1.51774e-06	up	no
ENSG00000160058	BSDC1	ENST00000455895;ENST00000444377;ENST00000341071;ENST00000446293;ENST00000527513;ENST00000531222;ENST00000533084;ENST00000527163;ENST00000474414;ENST00000530485;ENST00000530876;ENST00000463967;ENST00000526031;ENST00000419121;ENST00000373520;ENST00000530753	GO:0005515(protein binding);GO:0005515(protein binding)	NA	NA	NA	BSD domain containing 1 [Source:HGNC Symbol;Acc:HGNC:25501]	protein_coding;nonsense_mediated_decay;retained_intron;processed_transcript	5.5851	5.55091	5.91862	9.27648	10.5326	10.8981	0.555396	-0.848411	4.105e-08	1.62409e-06	down	no
ENSG00000169249	ZRSR2	ENST00000307771;ENST00000468028;ENST00000380308	GO:0000245(spliceosomal complex assembly);GO:0000398(mRNA splicing, via spliceosome);GO:0003676(nucleic acid binding);GO:0003723(RNA binding);GO:0005515(protein binding);GO:0005634(nucleus);GO:0005654(nucleoplasm);GO:0005681(spliceosomal complex);GO:0005689(U12-type spliceosomal complex);GO:0006397(mRNA processing);GO:0008380(RNA splicing);GO:0030628(pre-mRNA 3'-splice site binding);GO:0042802(id…	NA	NA	NA	zinc finger CCCH-type, RNA binding motif and serine/arginine rich 2 [Source:HGNC Symbol;Acc:HGNC:23019]	protein_coding;processed_transcript	6.81298	8.53095	8.14327	3.39772	3.11743	2.83848	2.51103	1.32828	4.40995e-08	1.73475e-06	up	yes
ENSG00000111725	PRKAB1	ENST00000545870;ENST00000537400;ENST00000229328;ENST00000541640;ENST00000542698;ENST00000540121;ENST00000630317;ENST00000538271;ENST00000545223;ENST00000537057	GO:0004672(protein kinase activity);GO:0005515(protein binding);GO:0005634(nucleus);GO:0005654(nucleoplasm);GO:0005737(cytoplasm);GO:0005829(cytosol);GO:0006468(protein phosphorylation);GO:0006629(lipid metabolic process);GO:0006631(fatty acid metabolic process);GO:0006633(fatty acid biosynthetic process);GO:0007050(cell cycle arrest);GO:0007165(signal transduction);GO:0010628(positive regulation…	04068(FoxO signaling pathway);04152(AMPK signaling pathway);04211(Longevity regulating pathway);04213(Longevity regulating pathway - multiple species);04371(Apelin signaling pathway);04530(Tight junction);04710(Circadian rhythm);04714(Thermogenesis);04910(Insulin signaling pathway);04920(Adipocytokine signaling pathway);04921(Oxytocin signaling pathway);04922(Glucagon signaling pathway);04931(Ins…	NA	NA	protein kinase AMP-activated non-catalytic subunit beta 1 [Source:HGNC Symbol;Acc:HGNC:9378]	retained_intron;nonsense_mediated_decay;protein_coding;processed_transcript	6.84994	7.58422	6.38635	3.57146	3.45318	3.47525	1.98292	0.98763	4.41571e-08	1.73475e-06	up	no
ENSG00000110422	HIPK3	ENST00000303296;ENST00000379016;ENST00000456517;ENST00000525975;ENST00000534262;ENST00000531504	GO:0000166(nucleotide binding);GO:0004672(protein kinase activity);GO:0004674(protein serine/threonine kinase activity);GO:0004713(protein tyrosine kinase activity);GO:0005524(ATP binding);GO:0005634(nucleus);GO:0005737(cytoplasm);GO:0005829(cytosol);GO:0006468(protein phosphorylation);GO:0006915(apoptotic process);GO:0009299(mRNA transcription);GO:0016301(kinase activity);GO:0016310(phosphorylat…	04218(Cellular senescence);04218(Cellular senescence)	K08826	EC:2.7.11.1	homeodomain interacting protein kinase 3 [Source:HGNC Symbol;Acc:HGNC:4915]	protein_coding;processed_transcript	8.13177	8.40632	8.12358	4.50736	3.65582	4.87785	1.89108	0.919212	4.42035e-08	1.73475e-06	up	no
ENSG00000102910	LONP2	ENST00000285737;ENST00000566719;ENST00000535754;ENST00000565185;ENST00000570174;ENST00000416006;ENST00000566755;ENST00000564259;ENST00000565867	GO:0000166(nucleotide binding);GO:0002020(protease binding);GO:0004176(ATP-dependent peptidase activity);GO:0004252(serine-type endopeptidase activity);GO:0005515(protein binding);GO:0005524(ATP binding);GO:0005634(nucleus);GO:0005737(cytoplasm);GO:0005777(peroxisome);GO:0005782(peroxisomal matrix);GO:0005829(cytosol);GO:0006508(proteolysis);GO:0006515(protein quality control for misfolded or inc…	NA	K01338	EC:3.4.21.53	lon peptidase 2, peroxisomal [Source:HGNC Symbol;Acc:HGNC:20598]	protein_coding;retained_intron;nonsense_mediated_decay;processed_transcript	7.63129	8.09	7.51704	4.08965	4.24182	4.71167	1.78165	0.833214	4.68187e-08	1.83246e-06	up	no
ENSG00000142684	ZNF593	ENST00000374266;ENST00000270812	GO:0000055(ribosomal large subunit export from nucleus);GO:0003676(nucleic acid binding);GO:0003677(DNA binding);GO:0005515(protein binding);GO:0005634(nucleus);GO:0005654(nucleoplasm);GO:0005730(nucleolus);GO:0008270(zinc ion binding);GO:0030687(preribosome, large subunit precursor);GO:0043023(ribosomal large subunit binding);GO:0045944(positive regulation of transcription by RNA polymerase II);…	NA	K14821	NA	zinc finger protein 593 [Source:HGNC Symbol;Acc:HGNC:30943]	protein_coding	57.7027	56.5499	57.4183	28.4208	30.2901	29.4306	1.94767	0.961752	4.86011e-08	1.89713e-06	up	no
ENSG00000277991	FP236241	ENST00000623374;ENST00000623190;ENST00000623643;ENST00000623783;ENST00000625005;ENST00000624633;ENST00000623637;ENST00000623797	NA	NA	NA	NA	uncharacterized LOC102723360 [Source:NCBI gene (formerly Entrezgene);Acc:102723360]	lncRNA	0.869161	0.634667	0.887526	2.19112	1.85309	2.03504	0.393363	-1.34607	4.99794e-08	1.94573e-06	down	yes
ENSG00000053254	FOXN3	ENST00000345097;ENST00000615335;ENST00000553840;ENST00000555010;ENST00000555353;ENST00000557718;ENST00000261302;ENST00000555855;ENST00000557258;ENST00000557261;ENST00000553353;ENST00000556916;ENST00000554005;ENST00000553904;ENST00000555658;ENST00000557496;ENST00000556541;ENST00000557572;ENST00000555034	GO:0000790(nuclear chromatin);GO:0000981(DNA-binding transcription factor activity, RNA polymerase II-specific);GO:0003677(DNA binding);GO:0003700(DNA-binding transcription factor activity);GO:0005515(protein binding);GO:0005634(nucleus);GO:0006355(regulation of transcription, DNA-templated);GO:0006357(regulation of transcription by RNA polymerase II);GO:0007049(cell cycle);GO:0007095(mitotic G2 …	NA	NA	NA	forkhead box N3 [Source:HGNC Symbol;Acc:HGNC:1928]	protein_coding;processed_transcript;nonsense_mediated_decay	1.92686	1.81414	1.83343	3.37759	4.07429	3.51755	0.508178	-0.976594	5.11975e-08	1.98785e-06	down	no
ENSG00000107897	ACBD5	ENST00000426079;ENST00000396271;ENST00000375897;ENST00000375888;ENST00000412279;ENST00000476758;ENST00000375905;ENST00000375901	GO:0000062(fatty-acyl-CoA binding);GO:0003674(molecular_function);GO:0005654(nucleoplasm);GO:0005777(peroxisome);GO:0005778(peroxisomal membrane);GO:0006914(autophagy);GO:0008289(lipid binding);GO:0009062(fatty acid catabolic process);GO:0016020(membrane);GO:0016021(integral component of membrane);GO:0030242(autophagy of peroxisome);GO:0030242(autophagy of peroxisome)	NA	NA	NA	acyl-CoA binding domain containing 5 [Source:HGNC Symbol;Acc:HGNC:23338]	protein_coding;nonsense_mediated_decay	8.32039	8.86261	8.71351	15.3393	14.9797	15.4106	0.566296	-0.820372	5.14231e-08	1.99131e-06	down	no
ENSG00000164151	ICE1	ENST00000296564;ENST00000505464;ENST00000512608	GO:0005515(protein binding);GO:0005634(nucleus);GO:0005654(nucleoplasm);GO:0008023(transcription elongation factor complex);GO:0015030(Cajal body);GO:0016604(nuclear body);GO:0030674(protein-macromolecule adaptor activity);GO:0031334(positive regulation of protein-containing complex assembly);GO:0035327(transcriptionally active chromatin);GO:0035363(histone locus body);GO:0042795(snRNA transcript…	NA	NA	NA	interactor of little elongation complex ELL subunit 1 [Source:HGNC Symbol;Acc:HGNC:29154]	protein_coding;retained_intron	18.3012	18.8689	18.5065	11.1118	10.9006	11.6191	1.65549	0.727257	5.33999e-08	2.05503e-06	up	no
ENSG00000131171	SH3BGRL	ENST00000373212;ENST00000481106;ENST00000463546;ENST00000474113	GO:0005615(extracellular space);GO:0005634(nucleus);GO:0005737(cytoplasm);GO:0017124(SH3 domain binding);GO:0070062(extracellular exosome);GO:0070062(extracellular exosome)	NA	NA	NA	SH3 domain binding glutamate rich protein like [Source:HGNC Symbol;Acc:HGNC:10823]	protein_coding;processed_transcript	21.5135	21.4012	21.3928	35.842	37.8061	36.4941	0.583859	-0.776308	5.3473e-08	2.05503e-06	down	no
ENSG00000186174	BCL9L	ENST00000334801;ENST00000532899;ENST00000526143;ENST00000527266;ENST00000530293	GO:0003713(transcription coactivator activity);GO:0005634(nucleus);GO:0005654(nucleoplasm);GO:0005730(nucleolus);GO:0008013(beta-catenin binding);GO:0010718(positive regulation of epithelial to mesenchymal transition);GO:0022604(regulation of cell morphogenesis);GO:0030512(negative regulation of transforming growth factor beta receptor signaling pathway);GO:0035019(somatic stem cell population ma…	NA	K22649	NA	BCL9 like [Source:HGNC Symbol;Acc:HGNC:23688]	protein_coding;processed_transcript	8.68364	10.5853	8.40027	15.6465	15.4597	15.5254	0.593357	-0.753029	5.3626e-08	2.05503e-06	down	no
ENSG00000197355	UAP1L1	ENST00000409858;ENST00000360271;ENST00000474787;ENST00000476184	GO:0003977(UDP-N-acetylglucosamine diphosphorylase activity);GO:0006048(UDP-N-acetylglucosamine biosynthetic process);GO:0016740(transferase activity);GO:0016779(nucleotidyltransferase activity);GO:0070569(uridylyltransferase activity);GO:0070569(uridylyltransferase activity)	00520(Amino sugar and nucleotide sugar metabolism);00520(Amino sugar and nucleotide sugar metabolism)	K00972	2.7.7.83;EC:2.7.7.23	UDP-N-acetylglucosamine pyrophosphorylase 1 like 1 [Source:HGNC Symbol;Acc:HGNC:28082]	protein_coding;retained_intron;nonsense_mediated_decay	3.10898	2.89533	2.96098	5.94351	5.76183	6.18222	0.501202	-0.996536	5.37138e-08	2.05503e-06	down	no
ENSG00000163347	CLDN1	ENST00000295522;ENST00000490800	GO:0001618(virus receptor activity);GO:0005198(structural molecule activity);GO:0005515(protein binding);GO:0005737(cytoplasm);GO:0005886(plasma membrane);GO:0005887(integral component of plasma membrane);GO:0005911(cell-cell junction);GO:0005923(bicellular tight junction);GO:0007155(cell adhesion);GO:0007568(aging);GO:0008065(establishment of blood-nerve barrier);GO:0009636(response to toxic sub…	04514(Cell adhesion molecules (CAMs));04530(Tight junction);04670(Leukocyte transendothelial migration);05130(Pathogenic Escherichia coli infection);05160(Hepatitis C);05160(Hepatitis C)	K06087	NA	claudin 1 [Source:HGNC Symbol;Acc:HGNC:2032]	protein_coding;retained_intron	2.25624	2.65403	2.4677	5.5355	6.05446	5.17683	0.440035	-1.18431	5.37722e-08	2.05503e-06	down	yes
ENSG00000049759	NEDD4L	ENST00000256830;ENST00000586268;ENST00000676251;ENST00000675699;ENST00000431212;ENST00000587881;ENST00000676226;ENST00000675244;ENST00000674921;ENST00000400345;ENST00000675434;ENST00000588712;ENST00000382850;ENST00000588494;ENST00000675101;ENST00000590638;ENST00000592846;ENST00000585363;ENST00000590694;ENST00000592601;ENST00000592097;ENST00000587634;ENST00000585323;ENST00000587190;ENST00000675221…	GO:0000122(negative regulation of transcription by RNA polymerase II);GO:0000209(protein polyubiquitination);GO:0003254(regulation of membrane depolarization);GO:0004842(ubiquitin-protein transferase activity);GO:0005515(protein binding);GO:0005654(nucleoplasm);GO:0005737(cytoplasm);GO:0005768(endosome);GO:0005771(multivesicular body);GO:0005794(Golgi apparatus);GO:0005829(cytosol);GO:0005886(pla…	04120(Ubiquitin mediated proteolysis);04144(Endocytosis);04530(Tight junction);04960(Aldosterone-regulated sodium reabsorption);04960(Aldosterone-regulated sodium reabsorption)	K13305	EC:2.3.2.26	NEDD4 like E3 ubiquitin protein ligase [Source:HGNC Symbol;Acc:HGNC:7728]	protein_coding;retained_intron;processed_transcript;nonsense_mediated_decay	4.61557	5.14469	4.79652	2.81324	3.01767	2.87742	1.67159	0.741224	5.58729e-08	2.12974e-06	up	no
ENSG00000105011	ASF1B	ENST00000263382;ENST00000474890;ENST00000590835;ENST00000592798;ENST00000589468	GO:0000785(chromatin);GO:0000790(nuclear chromatin);GO:0001835(blastocyst hatching);GO:0005515(protein binding);GO:0005634(nucleus);GO:0005654(nucleoplasm);GO:0006325(chromatin organization);GO:0006333(chromatin assembly or disassembly);GO:0006334(nucleosome assembly);GO:0006335(DNA replication-dependent nucleosome assembly);GO:0006336(DNA replication-independent nucleosome assembly);GO:0007275(m…	NA	K10753	NA	anti-silencing function 1B histone chaperone [Source:HGNC Symbol;Acc:HGNC:20996]	protein_coding;nonsense_mediated_decay	11.8868	13.3415	12.5405	22.7263	24.4151	23.5833	0.534025	-0.90502	5.61294e-08	2.13394e-06	down	no
ENSG00000163683	SMIM14	ENST00000295958;ENST00000507613;ENST00000512441;ENST00000630374;ENST00000511809;ENST00000505729;ENST00000510628	GO:0001835(blastocyst hatching);GO:0005515(protein binding);GO:0005783(endoplasmic reticulum);GO:0005789(endoplasmic reticulum membrane);GO:0016020(membrane);GO:0016021(integral component of membrane);GO:0016021(integral component of membrane)	NA	NA	NA	small integral membrane protein 14 [Source:HGNC Symbol;Acc:HGNC:27321]	protein_coding;nonsense_mediated_decay;processed_transcript	0.312816	0.25698	0.390142	0.958569	1.08858	1.23332	0.292622	-1.77289	6.06446e-08	2.29961e-06	down	yes
ENSG00000100418	DESI1	ENST00000263256;ENST00000463886;ENST00000468151;ENST00000482612	GO:0005515(protein binding);GO:0005634(nucleus);GO:0005737(cytoplasm);GO:0005829(cytosol);GO:0006508(proteolysis);GO:0006611(protein export from nucleus);GO:0008233(peptidase activity);GO:0016787(hydrolase activity);GO:0016926(protein desumoylation);GO:0032434(regulation of proteasomal ubiquitin-dependent protein catabolic process);GO:0032991(protein-containing complex);GO:0042802(identical prote…	NA	K22762	EC:3.4.-.-	desumoylating isopeptidase 1 [Source:HGNC Symbol;Acc:HGNC:24577]	protein_coding;processed_transcript;retained_intron	5.54059	5.80852	5.75905	10.2393	10.1914	11.0179	0.544004	-0.878311	6.10236e-08	2.30799e-06	down	no
ENSG00000149054	ZNF215	ENST00000610573;ENST00000278319;ENST00000529755;ENST00000636097;ENST00000414517;ENST00000529903;ENST00000532533;ENST00000527171;ENST00000636606	GO:0003676(nucleic acid binding);GO:0003677(DNA binding);GO:0003700(DNA-binding transcription factor activity);GO:0005634(nucleus);GO:0006355(regulation of transcription, DNA-templated);GO:0046872(metal ion binding);GO:0046872(metal ion binding)	NA	K09229	NA	zinc finger protein 215 [Source:HGNC Symbol;Acc:HGNC:13007]	protein_coding;processed_transcript;nonsense_mediated_decay	0.572473	1.03704	0.557557	2.09541	2.25974	2.46472	0.317758	-1.654	6.12685e-08	2.31126e-06	down	yes
ENSG00000153922	CHD1	ENST00000511067;ENST00000614616;ENST00000514344;ENST00000513064;ENST00000508756;ENST00000512392;ENST00000505982;ENST00000284049;ENST00000511628;ENST00000414220;ENST00000505657;ENST00000512844	GO:0000166(nucleotide binding);GO:0003677(DNA binding);GO:0003678(DNA helicase activity);GO:0004386(helicase activity);GO:0005515(protein binding);GO:0005524(ATP binding);GO:0005634(nucleus);GO:0005654(nucleoplasm);GO:0005737(cytoplasm);GO:0006325(chromatin organization);GO:0006338(chromatin remodeling);GO:0006357(regulation of transcription by RNA polymerase II);GO:0016569(covalent chromatin mod…	NA	NA	NA	chromodomain helicase DNA binding protein 1 [Source:HGNC Symbol;Acc:HGNC:1915]	protein_coding;retained_intron;nonsense_mediated_decay	13.3029	13.4916	14.1617	8.52462	8.1475	7.86043	1.66946	0.739385	6.2048e-08	2.33463e-06	up	no
ENSG00000183648	NDUFB1	ENST00000555441;ENST00000329559;ENST00000553514;ENST00000605997;ENST00000553666;ENST00000617122;ENST00000556555	GO:0003954(NADH dehydrogenase activity);GO:0005739(mitochondrion);GO:0005743(mitochondrial inner membrane);GO:0005747(mitochondrial respiratory chain complex I);GO:0006120(mitochondrial electron transport, NADH to ubiquinone);GO:0008137(NADH dehydrogenase (ubiquinone) activity);GO:0016020(membrane);GO:0016021(integral component of membrane);GO:0016607(nuclear speck);GO:0032981(mitochondrial respi…	00190(Oxidative phosphorylation);04714(Thermogenesis);04723(Retrograde endocannabinoid signaling);04932(Non-alcoholic fatty liver disease (NAFLD));05010(Alzheimer disease);05012(Parkinson disease);05016(Huntington disease);05016(Huntington disease)	K03957	NA	NADH:ubiquinone oxidoreductase subunit B1 [Source:HGNC Symbol;Acc:HGNC:7695]	protein_coding;retained_intron;processed_transcript	17.8157	17.3899	18.8185	32.3796	29.4655	33.0709	0.569178	-0.813049	6.29493e-08	2.36246e-06	down	no
ENSG00000197563	PIGN	ENST00000640252;ENST00000640876;ENST00000638183;ENST00000400334;ENST00000357637;ENST00000638858;ENST00000639174;ENST00000639681;ENST00000593225;ENST00000640704;ENST00000640050;ENST00000640170;ENST00000640145;ENST00000590948;ENST00000587942;ENST00000639902;ENST00000639372;ENST00000588748;ENST00000589720;ENST00000639758;ENST00000639342;ENST00000640248;ENST00000585923;ENST00000638329;ENST00000586566…	GO:0003824(catalytic activity);GO:0005783(endoplasmic reticulum);GO:0005789(endoplasmic reticulum membrane);GO:0005829(cytosol);GO:0005886(plasma membrane);GO:0006506(GPI anchor biosynthetic process);GO:0008484(sulfuric ester hydrolase activity);GO:0016020(membrane);GO:0016021(integral component of membrane);GO:0016254(preassembly of GPI anchor in ER membrane);GO:0016740(transferase activity);GO:…	00563(Glycosylphosphatidylinositol (GPI)-anchor biosynthesis);00563(Glycosylphosphatidylinositol (GPI)-anchor biosynthesis)	K05285	EC:2.7.-.-	phosphatidylinositol glycan anchor biosynthesis class N [Source:HGNC Symbol;Acc:HGNC:8967]	protein_coding;retained_intron;nonsense_mediated_decay;processed_transcript	0.504258	0.548654	0.579246	1.1779	1.08414	1.37696	0.448519	-1.15676	6.35043e-08	2.37566e-06	down	yes
ENSG00000100442	FKBP3	ENST00000396062;ENST00000556231;ENST00000216330;ENST00000557324	GO:0000413(protein peptidyl-prolyl isomerization);GO:0003723(RNA binding);GO:0003755(peptidyl-prolyl cis-trans isomerase activity);GO:0005515(protein binding);GO:0005528(FK506 binding);GO:0005634(nucleus);GO:0016853(isomerase activity);GO:0038023(signaling receptor activity);GO:0038023(signaling receptor activity)	NA	NA	NA	FKBP prolyl isomerase 3 [Source:HGNC Symbol;Acc:HGNC:3719]	protein_coding;retained_intron;nonsense_mediated_decay	35.9376	36.7269	28.3236	62.0834	58.3036	54.4002	0.577778	-0.791412	6.36264e-08	2.37566e-06	down	no
ENSG00000071967	CYBRD1	ENST00000375252;ENST00000321348;ENST00000494587;ENST00000474182;ENST00000445146;ENST00000468308;ENST00000409484	GO:0000293(ferric-chelate reductase activity);GO:0005515(protein binding);GO:0005765(lysosomal membrane);GO:0005886(plasma membrane);GO:0006879(cellular iron ion homeostasis);GO:0010039(response to iron ion);GO:0016020(membrane);GO:0016021(integral component of membrane);GO:0016491(oxidoreductase activity);GO:0031526(brush border membrane);GO:0046872(metal ion binding);GO:0055114(oxidation-reduct…	04978(Mineral absorption);04978(Mineral absorption)	K08370	EC:7.2.1.3	cytochrome b reductase 1 [Source:HGNC Symbol;Acc:HGNC:20797]	protein_coding;processed_transcript	3.59451	3.76772	3.77072	7.05263	6.85236	7.66205	0.516203	-0.953991	6.44415e-08	2.39995e-06	down	no
ENSG00000155438	NIFK	ENST00000423105;ENST00000477693;ENST00000498570;ENST00000447132;ENST00000285814;ENST00000481978;ENST00000451734	GO:0000463(maturation of LSU-rRNA from tricistronic rRNA transcript (SSU-rRNA, 5.8S rRNA, LSU-rRNA));GO:0000794(condensed nuclear chromosome);GO:0003676(nucleic acid binding);GO:0003723(RNA binding);GO:0005515(protein binding);GO:0005634(nucleus);GO:0005654(nucleoplasm);GO:0005694(chromosome);GO:0005730(nucleolus);GO:0005737(cytoplasm);GO:0009303(rRNA transcription);GO:0016072(rRNA metabolic proc…	NA	K14838	NA	nucleolar protein interacting with the FHA domain of MKI67 [Source:HGNC Symbol;Acc:HGNC:17838]	protein_coding;retained_intron	28.682	36.5858	29.0779	16.9693	16.3746	17.9812	1.8382	0.878292	6.5445e-08	2.43112e-06	up	no
ENSG00000141503	MINK1	ENST00000572330;ENST00000453408;ENST00000355280;ENST00000574453;ENST00000576037;ENST00000574871;ENST00000571207;ENST00000664602;ENST00000572629;ENST00000575511;ENST00000572304;ENST00000577021;ENST00000347992;ENST00000571526	GO:0000166(nucleotide binding);GO:0001952(regulation of cell-matrix adhesion);GO:0004672(protein kinase activity);GO:0004674(protein serine/threonine kinase activity);GO:0005515(protein binding);GO:0005524(ATP binding);GO:0005737(cytoplasm);GO:0005794(Golgi apparatus);GO:0005829(cytosol);GO:0006468(protein phosphorylation);GO:0007254(JNK cascade);GO:0007268(chemical synaptic transmission);GO:0007…	NA	K04413	EC:2.7.11.1	misshapen like kinase 1 [Source:HGNC Symbol;Acc:HGNC:17565]	retained_intron;protein_coding;nonsense_mediated_decay	10.1193	10.1159	9.63078	15.8459	15.942	16.7489	0.615327	-0.700575	6.57089e-08	2.43388e-06	down	no
ENSG00000227671	AL390728	ENST00000606212;ENST00000421406;ENST00000606454;ENST00000606173	NA	NA	NA	NA	zinc finger protein pseudogene	processed_transcript;transcribed_unprocessed_pseudogene	7.24087	7.60267	7.53709	15.9895	13.9974	14.7538	0.50023	-0.999338	6.58526e-08	2.43388e-06	down	no
ENSG00000181467	RAP2B	ENST00000323534	GO:0000166(nucleotide binding);GO:0003924(GTPase activity);GO:0005515(protein binding);GO:0005525(GTP binding);GO:0005768(endosome);GO:0005829(cytosol);GO:0005886(plasma membrane);GO:0005923(bicellular tight junction);GO:0007165(signal transduction);GO:0016020(membrane);GO:0016787(hydrolase activity);GO:0019003(GDP binding);GO:0019904(protein domain specific binding);GO:0030168(platelet activatio…	NA	K07838	NA	RAP2B, member of RAS oncogene family [Source:HGNC Symbol;Acc:HGNC:9862]	protein_coding	4.70768	5.04283	5.30733	2.67745	2.47974	2.54837	1.95415	0.966542	6.60561e-08	2.43524e-06	up	no
ENSG00000153250	RBMS1	ENST00000348849;ENST00000474820;ENST00000491781;ENST00000490637;ENST00000409972;ENST00000474147;ENST00000492283;ENST00000409075;ENST00000409289;ENST00000475103;ENST00000477486;ENST00000428519;ENST00000477965;ENST00000392753;ENST00000464200	GO:0003676(nucleic acid binding);GO:0003677(DNA binding);GO:0003690(double-stranded DNA binding);GO:0003697(single-stranded DNA binding);GO:0003723(RNA binding);GO:0003730(mRNA 3'-UTR binding);GO:0005515(protein binding);GO:0005634(nucleus);GO:0005737(cytoplasm);GO:0005829(cytosol);GO:0006260(DNA replication);GO:0006396(RNA processing);GO:0008143(poly(A) binding);GO:0008266(poly(U) RNA binding);G…	NA	NA	NA	RNA binding motif single stranded interacting protein 1 [Source:HGNC Symbol;Acc:HGNC:9907]	protein_coding;processed_transcript;retained_intron	4.30548	4.53161	4.01918	7.08133	6.98933	7.89004	0.585422	-0.772452	6.65689e-08	2.44796e-06	down	no
ENSG00000175213	ZNF408	ENST00000311764;ENST00000526410;ENST00000531866;ENST00000534481;ENST00000527008	GO:0003676(nucleic acid binding);GO:0003677(DNA binding);GO:0005515(protein binding);GO:0005634(nucleus);GO:0042802(identical protein binding);GO:0046872(metal ion binding);GO:0046872(metal ion binding)	NA	NA	NA	zinc finger protein 408 [Source:HGNC Symbol;Acc:HGNC:20041]	protein_coding;retained_intron	10.9164	11.1999	10.8921	5.46026	5.28	5.07206	2.08751	1.06178	6.93443e-08	2.54361e-06	up	yes
ENSG00000175197	DDIT3	ENST00000552740;ENST00000346473;ENST00000547303;ENST00000547526;ENST00000551116;ENST00000623876	GO:0000122(negative regulation of transcription by RNA polymerase II);GO:0000790(nuclear chromatin);GO:0000976(transcription regulatory region sequence-specific DNA binding);GO:0000978(RNA polymerase II cis-regulatory region sequence-specific DNA binding);GO:0000981(DNA-binding transcription factor activity, RNA polymerase II-specific);GO:0001228(DNA-binding transcription activator activity, RNA …	04010(MAPK signaling pathway);04141(Protein processing in endoplasmic reticulum);04210(Apoptosis);04932(Non-alcoholic fatty liver disease (NAFLD));05202(Transcriptional misregulation in cancer);05202(Transcriptional misregulation in cancer)	K04452	NA	DNA damage inducible transcript 3 [Source:HGNC Symbol;Acc:HGNC:2726]	protein_coding	25.2238	36.2877	34.0141	17.2102	8.90079	9.61326	2.67397	1.41898	7.26011e-08	2.6564e-06	up	yes
ENSG00000227039	ITGB2-AS1	ENST00000441379;ENST00000609694;ENST00000610063;ENST00000609592;ENST00000429132;ENST00000608043	NA	NA	NA	NA	ITGB2 antisense RNA 1 [Source:HGNC Symbol;Acc:HGNC:44304]	lncRNA	0.0438589	0.0483501	0.0176503	0.110229	1.32071	0.880079	0.0475371	-4.3948	8.01531e-08	2.92539e-06	down	yes
ENSG00000254999	BRK1	ENST00000530758	GO:0001701(in utero embryonic development);GO:0005515(protein binding);GO:0005737(cytoplasm);GO:0005829(cytosol);GO:0005856(cytoskeleton);GO:0007015(actin filament organization);GO:0008064(regulation of actin polymerization or depolymerization);GO:0008284(positive regulation of cell population proliferation);GO:0010592(positive regulation of lamellipodium assembly);GO:0016601(Rac protein signal t…	04810(Regulation of actin cytoskeleton)	K05752	NA	BRICK1 subunit of SCAR/WAVE actin nucleating complex [Source:HGNC Symbol;Acc:HGNC:23057]	protein_coding	89.4529	88.4698	94.1128	146.562	152.389	142.111	0.616774	-0.697187	8.13745e-08	2.96256e-06	down	no
ENSG00000160679	CHTOP	ENST00000368687;ENST00000403433;ENST00000368686;ENST00000495554;ENST00000368690;ENST00000368694;ENST00000614256	GO:0000346(transcription export complex);GO:0003723(RNA binding);GO:0005515(protein binding);GO:0005634(nucleus);GO:0005654(nucleoplasm);GO:0005730(nucleolus);GO:0006405(RNA export from nucleus);GO:0006406(mRNA export from nucleus);GO:0008284(positive regulation of cell population proliferation);GO:0008327(methyl-CpG binding);GO:0016607(nuclear speck);GO:0031062(positive regulation of histone met…	NA	NA	NA	chromatin target of PRMT1 [Source:HGNC Symbol;Acc:HGNC:24511]	protein_coding;processed_transcript	22.0017	23.6169	24.8356	14.6877	13.5119	13.7524	1.6794	0.747947	8.28814e-08	3.00992e-06	up	no
ENSG00000213614	HEXA	ENST00000566304;ENST00000268097;ENST00000568777;ENST00000567411;ENST00000569410;ENST00000565873;ENST00000566672;ENST00000567159;ENST00000569116;ENST00000567213;ENST00000567027;ENST00000563908;ENST00000569509;ENST00000568260;ENST00000563762;ENST00000564677	GO:0004553(hydrolase activity, hydrolyzing O-glycosyl compounds);GO:0004563(beta-N-acetylhexosaminidase activity);GO:0005515(protein binding);GO:0005764(lysosome);GO:0005975(carbohydrate metabolic process);GO:0006024(glycosaminoglycan biosynthetic process);GO:0006687(glycosphingolipid metabolic process);GO:0006689(ganglioside catabolic process);GO:0008152(metabolic process);GO:0008375(acetylgluco…	00511(Other glycan degradation);00520(Amino sugar and nucleotide sugar metabolism);00531(Glycosaminoglycan degradation);00603(Glycosphingolipid biosynthesis - globo and isoglobo series);00604(Glycosphingolipid biosynthesis - ganglio series);04142(Lysosome);04142(Lysosome)	K12373	EC:3.2.1.52	hexosaminidase subunit alpha [Source:HGNC Symbol;Acc:HGNC:4878]	protein_coding;retained_intron;nonsense_mediated_decay;processed_transcript	3.61705	3.23871	3.58943	5.97069	6.35517	5.86402	0.574231	-0.800297	8.38427e-08	3.03727e-06	down	no
ENSG00000112697	TMEM30A	ENST00000475111;ENST00000230461;ENST00000673989;ENST00000673730;ENST00000674038;ENST00000370050;ENST00000674151;ENST00000674104;ENST00000518161	GO:0005515(protein binding);GO:0005783(endoplasmic reticulum);GO:0005794(Golgi apparatus);GO:0005886(plasma membrane);GO:0006855(drug transmembrane transport);GO:0006869(lipid transport);GO:0010976(positive regulation of neuron projection development);GO:0015247(aminophospholipid flippase activity);GO:0015914(phospholipid transport);GO:0015917(aminophospholipid transport);GO:0016020(membrane);GO:…	NA	NA	NA	transmembrane protein 30A [Source:HGNC Symbol;Acc:HGNC:16667]	protein_coding;nonsense_mediated_decay	18.1875	17.8937	16.5531	10.0338	10.5709	10.6398	1.68459	0.7524	8.47747e-08	3.06343e-06	up	no
ENSG00000226479	TMEM185B	ENST00000426077	GO:0016020(membrane);GO:0016021(integral component of membrane)	NA	NA	NA	transmembrane protein 185B [Source:HGNC Symbol;Acc:HGNC:18896]	protein_coding	16.4937	18.1571	17.6027	10.0877	10.4056	10.7465	1.67265	0.742139	8.56715e-08	3.08819e-06	up	no
ENSG00000117461	PIK3R3	ENST00000423209;ENST00000420542;ENST00000425892;ENST00000262741;ENST00000372006;ENST00000493202;ENST00000488808	GO:0001784(phosphotyrosine residue binding);GO:0001934(positive regulation of protein phosphorylation);GO:0002042(cell migration involved in sprouting angiogenesis);GO:0005515(protein binding);GO:0005829(cytosol);GO:0005942(phosphatidylinositol 3-kinase complex);GO:0006661(phosphatidylinositol biosynthetic process);GO:0008286(insulin receptor signaling pathway);GO:0010628(positive regulation of g…	01521(EGFR tyrosine kinase inhibitor resistance);01522(Endocrine resistance);01524(Platinum drug resistance);04012(ErbB signaling pathway);04014(Ras signaling pathway);04015(Rap1 signaling pathway);04024(cAMP signaling pathway);04062(Chemokine signaling pathway);04066(HIF-1 signaling pathway);04068(FoxO signaling pathway);04070(Phosphatidylinositol signaling system);04071(Sphingolipid signaling p…	K02649	NA	phosphoinositide-3-kinase regulatory subunit 3 [Source:HGNC Symbol;Acc:HGNC:8981]	protein_coding;processed_transcript	5.70596	5.45776	5.93882	9.99517	9.49745	9.99786	0.579934	-0.786038	8.68938e-08	3.12454e-06	down	no
ENSG00000136237	RAPGEF5	ENST00000665637;ENST00000497668;ENST00000488366;ENST00000468825;ENST00000405243;ENST00000620335;ENST00000401957;ENST00000451559;ENST00000420196;ENST00000344041;ENST00000471484;ENST00000475788;ENST00000458533	GO:0005085(guanyl-nucleotide exchange factor activity);GO:0005088(Ras guanyl-nucleotide exchange factor activity);GO:0005634(nucleus);GO:0005654(nucleoplasm);GO:0007264(small GTPase mediated signal transduction);GO:0007399(nervous system development);GO:0016604(nuclear body);GO:0017034(Rap guanyl-nucleotide exchange factor activity);GO:0030742(GTP-dependent protein binding);GO:0035556(intracellul…	04014(Ras signaling pathway);04015(Rap1 signaling pathway);04015(Rap1 signaling pathway)	K08019	NA	Rap guanine nucleotide exchange factor 5 [Source:HGNC Symbol;Acc:HGNC:16862]	protein_coding;processed_transcript;retained_intron;nonsense_mediated_decay	0.684193	0.637559	0.653258	0.22511	0.149067	0.216328	3.34462	1.74184	8.93044e-08	3.20333e-06	up	yes
ENSG00000256349	AP002748	ENST00000419755	GO:0034464(BBSome);GO:1905515(non-motile cilium assembly)	NA	NA	NA	novel protein	protein_coding	0.0001	0.650801	1.03256	0.0001	0.0001	0.0001	5611.54	12.4542	9.01518e-08	3.22445e-06	up	yes
ENSG00000213225	NOC2LP1	ENST00000452600;ENST00000450578	NA	NA	NA	NA	NOC2 like nucleolar associated transcriptional repressor pseudogene 1 [Source:HGNC Symbol;Acc:HGNC:52285]	transcribed_processed_pseudogene;processed_transcript	0.622766	0.236499	0.764106	0.0398756	0.0528666	0.089697	8.89815	3.15351	9.03351e-08	3.22445e-06	up	yes
ENSG00000175215	CTDSP2	ENST00000551594;ENST00000549039;ENST00000398073;ENST00000550144;ENST00000547169;ENST00000548823;ENST00000547701;ENST00000552294	GO:0001933(negative regulation of protein phosphorylation);GO:0004721(phosphoprotein phosphatase activity);GO:0005515(protein binding);GO:0005634(nucleus);GO:0005654(nucleoplasm);GO:0006470(protein dephosphorylation);GO:0008420(RNA polymerase II CTD heptapeptide repeat phosphatase activity);GO:0016311(dephosphorylation);GO:0016787(hydrolase activity);GO:0016791(phosphatase activity);GO:0036498(IR…	NA	NA	NA	CTD small phosphatase 2 [Source:HGNC Symbol;Acc:HGNC:17077]	nonsense_mediated_decay;protein_coding;retained_intron	22.9971	22.1297	22.4739	37.73	35.1895	35.9614	0.620868	-0.68764	9.29474e-08	3.30961e-06	down	no
ENSG00000174579	MSL2	ENST00000309993;ENST00000473093;ENST00000481989;ENST00000491050;ENST00000434835	GO:0005654(nucleoplasm);GO:0016567(protein ubiquitination);GO:0016740(transferase activity);GO:0043984(histone H4-K16 acetylation);GO:0046872(metal ion binding);GO:0061630(ubiquitin protein ligase activity);GO:0072487(MSL complex);GO:0072487(MSL complex)	NA	K13164	NA	MSL complex subunit 2 [Source:HGNC Symbol;Acc:HGNC:25544]	protein_coding	10.2309	10.6313	9.51932	5.56865	5.43519	5.35701	1.85697	0.89295	9.86674e-08	3.50123e-06	up	no
ENSG00000136152	COG3	ENST00000617493;ENST00000349995;ENST00000476702;ENST00000486940;ENST00000617325;ENST00000618913;ENST00000465942	GO:0000139(Golgi membrane);GO:0005515(protein binding);GO:0005794(Golgi apparatus);GO:0005801(cis-Golgi network);GO:0005829(cytosol);GO:0005886(plasma membrane);GO:0006486(protein glycosylation);GO:0006886(intracellular protein transport);GO:0006888(endoplasmic reticulum to Golgi vesicle-mediated transport);GO:0006890(retrograde vesicle-mediated transport, Golgi to endoplasmic reticulum);GO:00068…	NA	K20290	NA	component of oligomeric golgi complex 3 [Source:HGNC Symbol;Acc:HGNC:18619]	protein_coding;non_stop_decay;nonsense_mediated_decay;processed_transcript	11.4588	12.156	10.4155	6.21852	6.16967	6.51553	1.80019	0.848152	9.88642e-08	3.50123e-06	up	no
ENSG00000091039	OSBPL8	ENST00000393250;ENST00000261183;ENST00000553139;ENST00000611266;ENST00000547540;ENST00000548535;ENST00000550865;ENST00000547544;ENST00000552178;ENST00000393249;ENST00000548485;ENST00000551927;ENST00000546946;ENST00000548341;ENST00000549570;ENST00000552586;ENST00000549646;ENST00000550628	GO:0001786(phosphatidylserine binding);GO:0005548(phospholipid transporter activity);GO:0005634(nucleus);GO:0005783(endoplasmic reticulum);GO:0005789(endoplasmic reticulum membrane);GO:0005829(cytosol);GO:0006869(lipid transport);GO:0008289(lipid binding);GO:0010891(negative regulation of sequestering of triglyceride);GO:0015248(sterol transporter activity);GO:0015485(cholesterol binding);GO:0015…	NA	K22285	NA	oxysterol binding protein like 8 [Source:HGNC Symbol;Acc:HGNC:16396]	protein_coding;retained_intron;processed_transcript	7.63083	7.30154	7.30819	3.95215	3.97952	4.4574	1.79518	0.844125	9.90498e-08	3.50123e-06	up	no
ENSG00000136273	HUS1	ENST00000458191;ENST00000258774;ENST00000432325;ENST00000432627;ENST00000442024;ENST00000433977;ENST00000446009;ENST00000468868	GO:0000075(cell cycle checkpoint);GO:0000077(DNA damage checkpoint);GO:0000723(telomere maintenance);GO:0000724(double-strand break repair via homologous recombination);GO:0001932(regulation of protein phosphorylation);GO:0005515(protein binding);GO:0005634(nucleus);GO:0005654(nucleoplasm);GO:0005730(nucleolus);GO:0005737(cytoplasm);GO:0005829(cytosol);GO:0006260(DNA replication);GO:0006281(DNA r…	04218(Cellular senescence);04218(Cellular senescence)	K10903	NA	HUS1 checkpoint clamp component [Source:HGNC Symbol;Acc:HGNC:5309]	nonsense_mediated_decay;protein_coding;retained_intron	6.59556	6.4312	6.8626	3.27772	3.17918	2.89222	2.12741	1.0891	9.92881e-08	3.50123e-06	up	yes
ENSG00000105339	DENND3	ENST00000518198;ENST00000517813;ENST00000521835;ENST00000518806;ENST00000520482;ENST00000262585;ENST00000523308;ENST00000519811;ENST00000518347;ENST00000517985;ENST00000424248;ENST00000518668;ENST00000519291;ENST00000520725;ENST00000521477;ENST00000523066;ENST00000523015;ENST00000523058;ENST00000518249;ENST00000520986;ENST00000520571;ENST00000523530	GO:0005085(guanyl-nucleotide exchange factor activity);GO:0005515(protein binding);GO:0005737(cytoplasm);GO:0005829(cytosol);GO:0008333(endosome to lysosome transport);GO:0017112(Rab guanyl-nucleotide exchange factor activity);GO:0044257(cellular protein catabolic process);GO:0044257(cellular protein catabolic process)	NA	K20162	NA	DENN domain containing 3 [Source:HGNC Symbol;Acc:HGNC:29134]	nonsense_mediated_decay;retained_intron;processed_transcript;protein_coding	1.54979	1.64601	1.68071	2.95767	2.87351	3.30182	0.533944	-0.905239	1.01844e-07	3.58272e-06	down	no
ENSG00000141867	BRD4	ENST00000371835;ENST00000597315;ENST00000263377;ENST00000594841;ENST00000630599;ENST00000601941;ENST00000594066;ENST00000595926;ENST00000360016;ENST00000601071;ENST00000594842;ENST00000602230	GO:0000083(regulation of transcription involved in G1/S transition of mitotic cell cycle);GO:0000794(condensed nuclear chromosome);GO:0002039(p53 binding);GO:0003682(chromatin binding);GO:0003712(transcription coregulator activity);GO:0005515(protein binding);GO:0005634(nucleus);GO:0005654(nucleoplasm);GO:0005694(chromosome);GO:0006325(chromatin organization);GO:0006468(protein phosphorylation);G…	NA	K11722	NA	bromodomain containing 4 [Source:HGNC Symbol;Acc:HGNC:13575]	protein_coding;nonsense_mediated_decay;retained_intron;processed_transcript	10.3724	11.312	10.5019	6.43622	6.51101	6.54714	1.65106	0.723391	1.06925e-07	3.74737e-06	up	no
ENSG00000008952	SEC62	ENST00000337002;ENST00000480708;ENST00000469515;ENST00000460513;ENST00000497277;ENST00000461933;ENST00000470355;ENST00000487736;ENST00000469890;ENST00000481435	GO:0005783(endoplasmic reticulum);GO:0005789(endoplasmic reticulum membrane);GO:0005791(rough endoplasmic reticulum);GO:0005829(cytosol);GO:0006613(cotranslational protein targeting to membrane);GO:0006620(posttranslational protein targeting to endoplasmic reticulum membrane);GO:0015031(protein transport);GO:0016020(membrane);GO:0016021(integral component of membrane);GO:0030176(integral componen…	03060(Protein export);04141(Protein processing in endoplasmic reticulum);04141(Protein processing in endoplasmic reticulum)	K12275	NA	SEC62 homolog, preprotein translocation factor [Source:HGNC Symbol;Acc:HGNC:11846]	protein_coding;nonsense_mediated_decay;retained_intron;processed_transcript	18.4751	19.0844	18.8275	11.6346	11.5679	11.1383	1.64198	0.715435	1.07038e-07	3.74737e-06	up	no
ENSG00000113552	GNPDA1	ENST00000503794;ENST00000311337;ENST00000508177;ENST00000515747;ENST00000507107;ENST00000500692;ENST00000503229;ENST00000510194;ENST00000504139;ENST00000507559;ENST00000504424;ENST00000505689;ENST00000513454	GO:0004342(glucosamine-6-phosphate deaminase activity);GO:0005515(protein binding);GO:0005737(cytoplasm);GO:0005829(cytosol);GO:0005975(carbohydrate metabolic process);GO:0006043(glucosamine catabolic process);GO:0006044(N-acetylglucosamine metabolic process);GO:0006046(N-acetylglucosamine catabolic process);GO:0006048(UDP-N-acetylglucosamine biosynthetic process);GO:0006091(generation of precurs…	00520(Amino sugar and nucleotide sugar metabolism);00520(Amino sugar and nucleotide sugar metabolism)	K02564	EC:3.5.99.6	glucosamine-6-phosphate deaminase 1 [Source:HGNC Symbol;Acc:HGNC:4417]	protein_coding;retained_intron	29.9865	31.5773	33.277	51.5697	51.2601	49.994	0.620589	-0.68829	1.07955e-07	3.77042e-06	down	no
ENSG00000177192	PUS1	ENST00000543754;ENST00000456665;ENST00000443358;ENST00000376649;ENST00000542167;ENST00000535067;ENST00000544662;ENST00000322060;ENST00000544213;ENST00000538037;ENST00000537484	GO:0000049(tRNA binding);GO:0001522(pseudouridine synthesis);GO:0002153(steroid receptor RNA activator RNA binding);GO:0003723(RNA binding);GO:0005634(nucleus);GO:0005654(nucleoplasm);GO:0005739(mitochondrion);GO:0005759(mitochondrial matrix);GO:0008033(tRNA processing);GO:0009451(RNA modification);GO:0009982(pseudouridine synthase activity);GO:0016853(isomerase activity);GO:0031119(tRNA pseudour…	NA	K06173	EC:5.4.99.12	pseudouridine synthase 1 [Source:HGNC Symbol;Acc:HGNC:15508]	retained_intron;protein_coding	6.67367	4.40191	4.53166	2.2931	2.1867	2.27788	2.30956	1.20762	1.08248e-07	3.77162e-06	up	yes
ENSG00000266086	AC015813	ENST00000578794;ENST00000665125	NA	NA	NA	NA	novel transcript	nonsense_mediated_decay;processed_transcript	1.14034	1.03289	1.17559	0.148213	0.079079	0.299014	6.36288	2.66968	1.08836e-07	3.7831e-06	up	yes
ENSG00000139117	CPNE8	ENST00000331366;ENST00000546603;ENST00000552259;ENST00000550863;ENST00000538596;ENST00000360449;ENST00000551855;ENST00000547417;ENST00000549842	GO:0003674(molecular_function);GO:0005515(protein binding);GO:0005544(calcium-dependent phospholipid binding);GO:0005886(plasma membrane);GO:0008150(biological_process);GO:0046872(metal ion binding);GO:0070062(extracellular exosome);GO:0071277(cellular response to calcium ion);GO:0071277(cellular response to calcium ion)	NA	NA	NA	copine 8 [Source:HGNC Symbol;Acc:HGNC:23498]	protein_coding;processed_transcript	3.13232	3.99908	3.74679	7.0615	7.11294	7.23735	0.508047	-0.976966	1.11175e-07	3.85522e-06	down	no
ENSG00000131016	AKAP12	ENST00000253332;ENST00000354675;ENST00000402676;ENST00000359755;ENST00000490177	GO:0005515(protein binding);GO:0005516(calmodulin binding);GO:0005737(cytoplasm);GO:0005829(cytosol);GO:0005856(cytoskeleton);GO:0005886(plasma membrane);GO:0005925(focal adhesion);GO:0005938(cell cortex);GO:0006605(protein targeting);GO:0007165(signal transduction);GO:0007186(G protein-coupled receptor signaling pathway);GO:0007193(adenylate cyclase-inhibiting G protein-coupled receptor signalin…	NA	K16528	NA	A-kinase anchoring protein 12 [Source:HGNC Symbol;Acc:HGNC:370]	protein_coding;processed_transcript	17.1616	17.5703	17.3722	28.5574	25.9376	28.9202	0.624636	-0.678912	1.11614e-07	3.86125e-06	down	no
ENSG00000083223	TUT7	ENST00000277141;ENST00000375963;ENST00000375957;ENST00000375960;ENST00000469004;ENST00000375947;ENST00000375948	GO:0000289(nuclear-transcribed mRNA poly(A) tail shortening);GO:0001556(oocyte maturation);GO:0003676(nucleic acid binding);GO:0003723(RNA binding);GO:0004652(polynucleotide adenylyltransferase activity);GO:0005515(protein binding);GO:0005634(nucleus);GO:0005654(nucleoplasm);GO:0005737(cytoplasm);GO:0005829(cytosol);GO:0006378(mRNA polyadenylation);GO:0006397(mRNA processing);GO:0008270(zinc ion …	NA	K13291	EC:2.7.7.52	terminal uridylyl transferase 7 [Source:HGNC Symbol;Acc:HGNC:25817]	protein_coding;processed_transcript	8.86108	9.28218	9.29671	5.13849	4.45346	5.42272	1.82754	0.869906	1.12248e-07	3.87402e-06	up	no
ENSG00000130066	SAT1	ENST00000379254;ENST00000489394;ENST00000462639;ENST00000379251;ENST00000379270;ENST00000474223;ENST00000379253;ENST00000463236;ENST00000487713	GO:0001525(angiogenesis);GO:0004145(diamine N-acetyltransferase activity);GO:0005515(protein binding);GO:0005622(intracellular);GO:0005737(cytoplasm);GO:0005829(cytosol);GO:0006595(polyamine metabolic process);GO:0006596(polyamine biosynthetic process);GO:0006598(polyamine catabolic process);GO:0008080(N-acetyltransferase activity);GO:0009447(putrescine catabolic process);GO:0016740(transferase a…	00330(Arginine and proline metabolism);04216(Ferroptosis);04216(Ferroptosis)	NA	NA	spermidine/spermine N1-acetyltransferase 1 [Source:HGNC Symbol;Acc:HGNC:10540]	protein_coding;processed_transcript	51.1097	55.2662	51.5962	31.6996	32.574	31.295	1.65297	0.725062	1.1466e-07	3.94794e-06	up	no
ENSG00000117395	EBNA1BP2	ENST00000431635;ENST00000483082;ENST00000491223;ENST00000463906;ENST00000236051;ENST00000472982;ENST00000466927;ENST00000461557;ENST00000474566	GO:0003723(RNA binding);GO:0005515(protein binding);GO:0005634(nucleus);GO:0005730(nucleolus);GO:0006364(rRNA processing);GO:0030687(preribosome, large subunit precursor);GO:0034399(nuclear periphery);GO:0042254(ribosome biogenesis);GO:0042273(ribosomal large subunit biogenesis);GO:0042273(ribosomal large subunit biogenesis)	NA	K14823	NA	EBNA1 binding protein 2 [Source:HGNC Symbol;Acc:HGNC:15531]	protein_coding;processed_transcript	65.9809	63.8645	64.5825	37.2192	41.9869	39.2443	1.64143	0.714951	1.20068e-07	4.12442e-06	up	no
ENSG00000175130	MARCKSL1	ENST00000329421	GO:0003779(actin binding);GO:0005515(protein binding);GO:0005516(calmodulin binding);GO:0005737(cytoplasm);GO:0005856(cytoskeleton);GO:0005886(plasma membrane);GO:0008284(positive regulation of cell population proliferation);GO:0016020(membrane);GO:0070062(extracellular exosome)	04666(Fc gamma R-mediated phagocytosis);05140(Leishmaniasis)	K13536	NA	MARCKS like 1 [Source:HGNC Symbol;Acc:HGNC:7142]	protein_coding	54.2367	53.7213	53.1031	86.6706	89.5622	83.2205	0.620771	-0.687867	1.2208e-07	4.18367e-06	down	no
ENSG00000078687	TNRC6C	ENST00000335749;ENST00000636222;ENST00000587990;ENST00000592566;ENST00000592251;ENST00000588549;ENST00000591851;ENST00000588847;ENST00000585438;ENST00000301624;ENST00000588061	GO:0000932(P-body);GO:0003676(nucleic acid binding);GO:0003723(RNA binding);GO:0005515(protein binding);GO:0005654(nucleoplasm);GO:0005829(cytosol);GO:0006417(regulation of translation);GO:0007223(Wnt signaling pathway, calcium modulating pathway);GO:0010628(positive regulation of gene expression);GO:0010629(negative regulation of gene expression);GO:0031047(gene silencing by RNA);GO:0035194(post…	NA	K18412	NA	trinucleotide repeat containing adaptor 6C [Source:HGNC Symbol;Acc:HGNC:29318]	protein_coding;retained_intron	1.21979	1.65878	1.53868	0.574042	0.638489	0.599342	2.43794	1.28566	1.22592e-07	4.1914e-06	up	yes
ENSG00000130935	NOL11	ENST00000583108;ENST00000253247;ENST00000577687;ENST00000581106;ENST00000580833;ENST00000584032;ENST00000584942;ENST00000580914;ENST00000583021;ENST00000581375;ENST00000581966	GO:0003723(RNA binding);GO:0005515(protein binding);GO:0005634(nucleus);GO:0005654(nucleoplasm);GO:0005730(nucleolus);GO:0006364(rRNA processing);GO:0030490(maturation of SSU-rRNA);GO:0034455(t-UTP complex);GO:0042254(ribosome biogenesis);GO:1901838(positive regulation of transcription of nucleolar large rRNA by RNA polymerase I);GO:1901838(positive regulation of transcription of nucleolar large …	NA	NA	NA	nucleolar protein 11 [Source:HGNC Symbol;Acc:HGNC:24557]	retained_intron;protein_coding;nonsense_mediated_decay;processed_transcript	26.4834	31.6094	27.758	17.218	15.618	17.9469	1.69055	0.757489	1.27131e-07	4.33641e-06	up	no
ENSG00000152558	TMEM123	ENST00000398136;ENST00000529492;ENST00000361236;ENST00000531103;ENST00000526676;ENST00000528969;ENST00000525577;ENST00000532161	GO:0005515(protein binding);GO:0009897(external side of plasma membrane);GO:0016020(membrane);GO:0016021(integral component of membrane);GO:0031410(cytoplasmic vesicle);GO:0038023(signaling receptor activity);GO:0070267(oncosis);GO:0070267(oncosis)	NA	NA	NA	transmembrane protein 123 [Source:HGNC Symbol;Acc:HGNC:30138]	protein_coding;retained_intron;processed_transcript	83.8365	85.125	79.5719	51.2086	51.075	51.4763	1.61637	0.69276	1.28733e-07	4.37489e-06	up	no
ENSG00000100426	ZBED4	ENST00000216268	GO:0000790(nuclear chromatin);GO:0000976(transcription regulatory region sequence-specific DNA binding);GO:0000981(DNA-binding transcription factor activity, RNA polymerase II-specific);GO:0003677(DNA binding);GO:0003723(RNA binding);GO:0005515(protein binding);GO:0005634(nucleus);GO:0005654(nucleoplasm);GO:0005737(cytoplasm);GO:0006357(regulation of transcription by RNA polymerase II);GO:0042802…	NA	NA	NA	zinc finger BED-type containing 4 [Source:HGNC Symbol;Acc:HGNC:20721]	protein_coding	7.60337	8.26581	7.4268	4.22307	3.87369	4.4616	1.85502	0.891432	1.28858e-07	4.37489e-06	up	no
ENSG00000155506	LARP1	ENST00000518297;ENST00000523163;ENST00000524248;ENST00000518677;ENST00000522272;ENST00000518194;ENST00000518742;ENST00000519931;ENST00000336314;ENST00000518595;ENST00000524187;ENST00000517616;ENST00000521577;ENST00000519194;ENST00000518892	GO:0000339(RNA cap binding);GO:0000340(RNA 7-methylguanosine cap binding);GO:0003723(RNA binding);GO:0003730(mRNA 3'-UTR binding);GO:0005515(protein binding);GO:0005737(cytoplasm);GO:0005844(polysome);GO:0006412(translation);GO:0006413(translational initiation);GO:0006417(regulation of translation);GO:0008190(eukaryotic initiation factor 4E binding);GO:0008283(cell population proliferation);GO:00…	NA	K18757	NA	La ribonucleoprotein 1, translational regulator [Source:HGNC Symbol;Acc:HGNC:29531]	protein_coding;retained_intron;nonsense_mediated_decay	49.2977	49.6766	51.0286	11.7948	29.0335	11.1674	2.88491	1.52852	1.34737e-07	4.55571e-06	up	yes
ENSG00000064666	CNN2	ENST00000562015;ENST00000348419;ENST00000568865;ENST00000562958;ENST00000562075;ENST00000569352;ENST00000565096;ENST00000566695;ENST00000564572;ENST00000607102;ENST00000263097;ENST00000606983	GO:0001725(stress fiber);GO:0003779(actin binding);GO:0005515(protein binding);GO:0005516(calmodulin binding);GO:0005576(extracellular region);GO:0005856(cytoskeleton);GO:0005911(cell-cell junction);GO:0005925(focal adhesion);GO:0007010(cytoskeleton organization);GO:0010628(positive regulation of gene expression);GO:0016020(membrane);GO:0030097(hemopoiesis);GO:0030336(negative regulation of cell …	NA	NA	NA	calponin 2 [Source:HGNC Symbol;Acc:HGNC:2156]	protein_coding;nonsense_mediated_decay;retained_intron	15.7169	15.4636	17.1314	24.2743	27.8966	28.824	0.59648	-0.745453	1.34808e-07	4.55571e-06	down	no
ENSG00000160752	FDPS	ENST00000356657;ENST00000468479;ENST00000487002;ENST00000447866;ENST00000461507;ENST00000368356;ENST00000611010;ENST00000489324;ENST00000490140;ENST00000467076;ENST00000612683;ENST00000477057;ENST00000492244;ENST00000474345;ENST00000491013;ENST00000471117;ENST00000465559;ENST00000489003;ENST00000492887;ENST00000495308;ENST00000470171	GO:0003723(RNA binding);GO:0004161(dimethylallyltranstransferase activity);GO:0004337(geranyltranstransferase activity);GO:0005515(protein binding);GO:0005654(nucleoplasm);GO:0005737(cytoplasm);GO:0005829(cytosol);GO:0006629(lipid metabolic process);GO:0006694(steroid biosynthetic process);GO:0006695(cholesterol biosynthetic process);GO:0008202(steroid metabolic process);GO:0008203(cholesterol me…	00900(Terpenoid backbone biosynthesis);05164(Influenza A);05166(Human T-cell leukemia virus 1 infection);05166(Human T-cell leukemia virus 1 infection)	NA	NA	farnesyl diphosphate synthase [Source:HGNC Symbol;Acc:HGNC:3631]	protein_coding;processed_transcript;retained_intron;nonsense_mediated_decay	13.3238	13.3152	12.7329	21.9223	22.2214	22.0734	0.594587	-0.75004	1.35562e-07	4.57061e-06	down	no
ENSG00000112081	SRSF3	ENST00000477442;ENST00000373715;ENST00000339436;ENST00000614136;ENST00000620389;ENST00000620941;ENST00000620242;ENST00000613941	GO:0000381(regulation of alternative mRNA splicing, via spliceosome);GO:0000398(mRNA splicing, via spliceosome);GO:0003676(nucleic acid binding);GO:0003723(RNA binding);GO:0005515(protein binding);GO:0005634(nucleus);GO:0005654(nucleoplasm);GO:0005737(cytoplasm);GO:0006397(mRNA processing);GO:0006405(RNA export from nucleus);GO:0006406(mRNA export from nucleus);GO:0008380(RNA splicing);GO:0016607…	03040(Spliceosome);05168(Herpes simplex virus 1 infection);05168(Herpes simplex virus 1 infection)	NA	NA	serine and arginine rich splicing factor 3 [Source:HGNC Symbol;Acc:HGNC:10785]	nonsense_mediated_decay;protein_coding;retained_intron	41.7926	43.9924	44.226	27.198	27.3418	24.4671	1.64557	0.718585	1.36913e-07	4.6055e-06	up	no
ENSG00000129083	COPB1	ENST00000439561;ENST00000534234;ENST00000249923;ENST00000529866;ENST00000534771;ENST00000533096;ENST00000526527;ENST00000533533;ENST00000529210;ENST00000525214;ENST00000532088;ENST00000526191	GO:0000139(Golgi membrane);GO:0005198(structural molecule activity);GO:0005515(protein binding);GO:0005737(cytoplasm);GO:0005789(endoplasmic reticulum membrane);GO:0005793(endoplasmic reticulum-Golgi intermediate compartment);GO:0005794(Golgi apparatus);GO:0005798(Golgi-associated vesicle);GO:0005829(cytosol);GO:0005886(plasma membrane);GO:0006886(intracellular protein transport);GO:0006888(endop…	NA	NA	NA	COPI coat complex subunit beta 1 [Source:HGNC Symbol;Acc:HGNC:2231]	protein_coding;processed_transcript	32.6971	32.025	34.1729	20.7439	19.2118	20.4233	1.6379	0.71185	1.37345e-07	4.60943e-06	up	no
ENSG00000042445	RETSAT	ENST00000295802;ENST00000438611;ENST00000429806;ENST00000482694;ENST00000449375;ENST00000409984;ENST00000490291	GO:0005640(nuclear outer membrane);GO:0005783(endoplasmic reticulum);GO:0005789(endoplasmic reticulum membrane);GO:0016020(membrane);GO:0016491(oxidoreductase activity);GO:0031965(nuclear membrane);GO:0042572(retinol metabolic process);GO:0051786(all-trans-retinol 13,14-reductase activity);GO:0055114(oxidation-reduction process);GO:0055114(oxidation-reduction process)	00830(Retinol metabolism);00830(Retinol metabolism)	K09516	EC:1.3.99.23	retinol saturase [Source:HGNC Symbol;Acc:HGNC:25991]	protein_coding;nonsense_mediated_decay;processed_transcript;retained_intron	5.33901	5.18192	6.11672	9.61502	10.6645	11.3178	0.526552	-0.925353	1.41576e-07	4.74052e-06	down	no
ENSG00000149929	HIRIP3	ENST00000564026;ENST00000279392;ENST00000563053;ENST00000568880;ENST00000566471;ENST00000565996;ENST00000563680	GO:0005515(protein binding);GO:0005634(nucleus);GO:0005654(nucleoplasm);GO:0005730(nucleolus);GO:0006333(chromatin assembly or disassembly);GO:0006333(chromatin assembly or disassembly)	NA	NA	NA	HIRA interacting protein 3 [Source:HGNC Symbol;Acc:HGNC:4917]	protein_coding;retained_intron;processed_transcript	6.95549	8.10492	8.10395	3.80388	3.32843	3.75828	2.12701	1.08883	1.41965e-07	4.74269e-06	up	yes
ENSG00000117143	UAP1	ENST00000474728;ENST00000367926;ENST00000271469;ENST00000367925;ENST00000367924;ENST00000486089;ENST00000476240	GO:0003977(UDP-N-acetylglucosamine diphosphorylase activity);GO:0005654(nucleoplasm);GO:0005737(cytoplasm);GO:0005829(cytosol);GO:0005886(plasma membrane);GO:0006047(UDP-N-acetylglucosamine metabolic process);GO:0006048(UDP-N-acetylglucosamine biosynthetic process);GO:0016740(transferase activity);GO:0016779(nucleotidyltransferase activity);GO:0030246(carbohydrate binding);GO:0042802(identical pr…	00520(Amino sugar and nucleotide sugar metabolism);00520(Amino sugar and nucleotide sugar metabolism)	K00972	2.7.7.83;EC:2.7.7.23	UDP-N-acetylglucosamine pyrophosphorylase 1 [Source:HGNC Symbol;Acc:HGNC:12457]	retained_intron;protein_coding;processed_transcript	102.196	107.219	103.576	65.7486	64.7454	63.1899	1.61598	0.692413	1.45936e-07	4.8642e-06	up	no
ENSG00000115295	CLIP4	ENST00000320081;ENST00000493551;ENST00000438819;ENST00000456385;ENST00000415891;ENST00000404424;ENST00000401617;ENST00000471165;ENST00000481628;ENST00000491701;ENST00000449202;ENST00000401605	GO:0005515(protein binding);GO:0005634(nucleus);GO:0005737(cytoplasm);GO:0016020(membrane);GO:0016021(integral component of membrane);GO:0031122(cytoplasmic microtubule organization);GO:0035371(microtubule plus-end);GO:0043231(intracellular membrane-bounded organelle);GO:0051010(microtubule plus-end binding);GO:0051010(microtubule plus-end binding)	NA	K10423	NA	CAP-Gly domain containing linker protein family member 4 [Source:HGNC Symbol;Acc:HGNC:26108]	protein_coding;retained_intron;nonsense_mediated_decay;processed_transcript	1.09579	1.25574	1.08704	2.29537	3.43073	2.41998	0.422113	-1.2443	1.52001e-07	5.05482e-06	down	yes
ENSG00000055044	NOP58	ENST00000426814;ENST00000264279;ENST00000478941;ENST00000478508;ENST00000488403;ENST00000467734;ENST00000433543;ENST00000492740;ENST00000472050;ENST00000492688	GO:0001094(TFIID-class transcription factor complex binding);GO:0001650(fibrillar center);GO:0003723(RNA binding);GO:0005515(protein binding);GO:0005634(nucleus);GO:0005654(nucleoplasm);GO:0005730(nucleolus);GO:0005732(small nucleolar ribonucleoprotein complex);GO:0005829(cytosol);GO:0006364(rRNA processing);GO:0015030(Cajal body);GO:0016020(membrane);GO:0030515(snoRNA binding);GO:0031428(box C/D…	03008(Ribosome biogenesis in eukaryotes);03008(Ribosome biogenesis in eukaryotes)	K14565	NA	NOP58 ribonucleoprotein [Source:HGNC Symbol;Acc:HGNC:29926]	nonsense_mediated_decay;protein_coding;retained_intron;processed_transcript	59.1033	68.1241	66.6017	41.4972	38.7945	34.6407	1.68646	0.753999	1.52511e-07	5.05652e-06	up	no
ENSG00000146909	NOM1	ENST00000275820;ENST00000469271;ENST00000460332;ENST00000475176;ENST00000485661;ENST00000472491;ENST00000486131;ENST00000489850	GO:0003723(RNA binding);GO:0005515(protein binding);GO:0005634(nucleus);GO:0005730(nucleolus);GO:0008150(biological_process);GO:0042274(ribosomal small subunit biogenesis);GO:0048820(hair follicle maturation);GO:0048820(hair follicle maturation)	NA	K17583	NA	nucleolar protein with MIF4G domain 1 [Source:HGNC Symbol;Acc:HGNC:13244]	protein_coding;retained_intron;processed_transcript	7.75361	8.9108	8.28223	4.78762	4.74168	4.14824	1.82391	0.867037	1.52745e-07	5.05652e-06	up	no
ENSG00000225648	SBDSP1	ENST00000456312;ENST00000415772;ENST00000453858;ENST00000423945;ENST00000437201	NA	NA	NA	NA	SBDS pseudogene 1 [Source:HGNC Symbol;Acc:HGNC:21646]	processed_transcript;transcribed_unprocessed_pseudogene	32.3329	38.1623	34.612	19.2194	18.2542	17.0876	1.92641	0.945914	1.55011e-07	5.11991e-06	up	no
ENSG00000117984	CTSD	ENST00000236671;ENST00000438213;ENST00000497544;ENST00000433655;ENST00000637381;ENST00000636571;ENST00000367196;ENST00000637387;ENST00000429746;ENST00000636843;ENST00000637937;ENST00000637158;ENST00000637815;ENST00000637915	GO:0004190(aspartic-type endopeptidase activity);GO:0005515(protein binding);GO:0005576(extracellular region);GO:0005615(extracellular space);GO:0005764(lysosome);GO:0005765(lysosomal membrane);GO:0006508(proteolysis);GO:0008233(peptidase activity);GO:0010008(endosome membrane);GO:0016787(hydrolase activity);GO:0019886(antigen processing and presentation of exogenous peptide antigen via MHC class…	04071(Sphingolipid signaling pathway);04140(Autophagy - animal);04142(Lysosome);04210(Apoptosis);04915(Estrogen signaling pathway);05152(Tuberculosis);05152(Tuberculosis)	NA	NA	cathepsin D [Source:HGNC Symbol;Acc:HGNC:2529]	protein_coding;retained_intron;nonsense_mediated_decay;processed_transcript	53.0609	50.2753	48.2552	76.796	82.3589	81.7498	0.629259	-0.668274	1.58155e-07	5.21199e-06	down	no
ENSG00000212694	LINC01089	ENST00000429892;ENST00000535643;ENST00000543167;ENST00000542933;ENST00000545885;ENST00000428029;ENST00000536662;ENST00000543334;ENST00000535614;ENST00000538335;ENST00000541694;ENST00000537157	NA	NA	NA	NA	long intergenic non-protein coding RNA 1089 [Source:HGNC Symbol;Acc:HGNC:27886]	lncRNA	2.21653	1.9911	2.18507	4.98929	5.02202	4.20689	0.449614	-1.15324	1.61077e-07	5.29632e-06	down	yes
ENSG00000233077	LINC01271	ENST00000441214	NA	NA	NA	NA	long intergenic non-protein coding RNA 1271 [Source:HGNC Symbol;Acc:HGNC:50327]	lncRNA	0.100585	0.265059	0.192874	1.05249	0.988145	0.952012	0.18663	-2.42175	1.66141e-07	5.45054e-06	down	yes
ENSG00000141429	GALNT1	ENST00000269195;ENST00000591081;ENST00000591924;ENST00000590654;ENST00000586725;ENST00000589189	GO:0000139(Golgi membrane);GO:0004653(polypeptide N-acetylgalactosaminyltransferase activity);GO:0005576(extracellular region);GO:0005789(endoplasmic reticulum membrane);GO:0005794(Golgi apparatus);GO:0006486(protein glycosylation);GO:0006493(protein O-linked glycosylation);GO:0016020(membrane);GO:0016021(integral component of membrane);GO:0016266(O-glycan processing);GO:0016740(transferase activ…	00512(Mucin type O-glycan biosynthesis);00512(Mucin type O-glycan biosynthesis)	NA	NA	polypeptide N-acetylgalactosaminyltransferase 1 [Source:HGNC Symbol;Acc:HGNC:4123]	protein_coding;nonsense_mediated_decay;processed_transcript	7.08929	4.45641	7.02324	2.49582	2.70371	2.83182	2.31206	1.20918	1.69558e-07	5.55016e-06	up	yes
ENSG00000123159	GIPC1	ENST00000585606;ENST00000591349;ENST00000393033;ENST00000586027;ENST00000589497;ENST00000589631;ENST00000393028;ENST00000587969;ENST00000587811;ENST00000587210;ENST00000591245;ENST00000587934;ENST00000345425	GO:0003779(actin binding);GO:0005102(signaling receptor binding);GO:0005515(protein binding);GO:0005737(cytoplasm);GO:0005829(cytosol);GO:0005903(brush border);GO:0005938(cell cortex);GO:0006605(protein targeting);GO:0007186(G protein-coupled receptor signaling pathway);GO:0007268(chemical synaptic transmission);GO:0008021(synaptic vesicle);GO:0012506(vesicle membrane);GO:0014047(glutamate secret…	NA	K20056	NA	GIPC PDZ domain containing family member 1 [Source:HGNC Symbol;Acc:HGNC:1226]	retained_intron;protein_coding;nonsense_mediated_decay	9.69362	9.97065	13.621	20.5382	19.8216	19.8175	0.55312	-0.854335	1.72858e-07	5.64553e-06	down	no
ENSG00000200084	SNORD68	ENST00000363214	NA	NA	NA	NA	small nucleolar RNA, C/D box 68 [Source:HGNC Symbol;Acc:HGNC:32729]	snoRNA	46.24	47.4905	49.1684	4.97553	6.68766	0.026162	12.2247	3.61173	1.74841e-07	5.69754e-06	up	yes
ENSG00000164327	RICTOR	ENST00000296782;ENST00000357387;ENST00000515846;ENST00000509567;ENST00000503698;ENST00000511516;ENST00000514735;ENST00000513566;ENST00000510711;ENST00000505927	GO:0001932(regulation of protein phosphorylation);GO:0001938(positive regulation of endothelial cell proliferation);GO:0005515(protein binding);GO:0005829(cytosol);GO:0007275(multicellular organism development);GO:0008047(enzyme activator activity);GO:0009792(embryo development ending in birth or egg hatching);GO:0010468(regulation of gene expression);GO:0016032(viral process);GO:0018105(peptidyl…	04150(mTOR signaling pathway);04150(mTOR signaling pathway)	K08267	NA	RPTOR independent companion of MTOR complex 2 [Source:HGNC Symbol;Acc:HGNC:28611]	protein_coding;retained_intron;processed_transcript;nonsense_mediated_decay	6.25358	6.11047	6.2848	3.89534	3.41591	3.62596	1.70508	0.769842	1.76634e-07	5.74317e-06	up	no
ENSG00000113615	SEC24A	ENST00000398844;ENST00000322887;ENST00000513123	GO:0000139(Golgi membrane);GO:0000149(SNARE binding);GO:0002474(antigen processing and presentation of peptide antigen via MHC class I);GO:0005515(protein binding);GO:0005737(cytoplasm);GO:0005783(endoplasmic reticulum);GO:0005789(endoplasmic reticulum membrane);GO:0005829(cytosol);GO:0006886(intracellular protein transport);GO:0006888(endoplasmic reticulum to Golgi vesicle-mediated transport);GO…	04141(Protein processing in endoplasmic reticulum);04141(Protein processing in endoplasmic reticulum)	K14007	NA	SEC24 homolog A, COPII coat complex component [Source:HGNC Symbol;Acc:HGNC:10703]	protein_coding	6.43294	7.3336	6.64132	3.75029	3.62466	3.61736	1.85656	0.892629	1.77886e-07	5.77102e-06	up	no
ENSG00000172893	DHCR7	ENST00000407721;ENST00000527316;ENST00000534701;ENST00000533800;ENST00000355527;ENST00000525137;ENST00000526780;ENST00000525346;ENST00000534795;ENST00000527452;ENST00000529990;ENST00000531364	GO:0001568(blood vessel development);GO:0005515(protein binding);GO:0005640(nuclear outer membrane);GO:0005783(endoplasmic reticulum);GO:0005789(endoplasmic reticulum membrane);GO:0005829(cytosol);GO:0006629(lipid metabolic process);GO:0006694(steroid biosynthetic process);GO:0006695(cholesterol biosynthetic process);GO:0008202(steroid metabolic process);GO:0008203(cholesterol metabolic process);…	00100(Steroid biosynthesis);00100(Steroid biosynthesis)	K00213	EC:1.3.1.21	7-dehydrocholesterol reductase [Source:HGNC Symbol;Acc:HGNC:2860]	protein_coding;retained_intron	18.5847	24.3351	23.1592	36.1274	34.6544	41.6448	0.587752	-0.76672	1.83498e-07	5.93989e-06	down	no
ENSG00000107249	GLIS3	ENST00000490709;ENST00000381971;ENST00000467497;ENST00000491889;ENST00000477901;ENST00000645252;ENST00000465708;ENST00000471664;ENST00000464391;ENST00000469833;ENST00000461870;ENST00000462164;ENST00000463680;ENST00000481827;ENST00000324333;ENST00000478844;ENST00000645097;ENST00000478315;ENST00000473846	GO:0000122(negative regulation of transcription by RNA polymerase II);GO:0000977(RNA polymerase II regulatory region sequence-specific DNA binding);GO:0000981(DNA-binding transcription factor activity, RNA polymerase II-specific);GO:0003676(nucleic acid binding);GO:0003677(DNA binding);GO:0005634(nucleus);GO:0006357(regulation of transcription by RNA polymerase II);GO:0006366(transcription by RNA…	NA	K09232	NA	GLIS family zinc finger 3 [Source:HGNC Symbol;Acc:HGNC:28510]	processed_transcript;protein_coding;retained_intron;nonsense_mediated_decay	6.12998	6.68194	6.16693	2.55913	3.45057	1.40325	2.56023	1.35627	1.87344e-07	6.05095e-06	up	yes
ENSG00000234745	HLA-B	ENST00000412585;ENST00000463574;ENST00000640094;ENST00000640615;ENST00000639848;ENST00000434333;ENST00000498007;ENST00000474381;ENST00000497377;ENST00000481849	GO:0000139(Golgi membrane);GO:0001916(positive regulation of T cell mediated cytotoxicity);GO:0002250(adaptive immune response);GO:0002376(immune system process);GO:0002474(antigen processing and presentation of peptide antigen via MHC class I);GO:0002479(antigen processing and presentation of exogenous peptide antigen via MHC class I, TAP-dependent);GO:0002480(antigen processing and presentation…	04144(Endocytosis);04145(Phagosome);04218(Cellular senescence);04514(Cell adhesion molecules (CAMs));04612(Antigen processing and presentation);04650(Natural killer cell mediated cytotoxicity);04940(Type I diabetes mellitus);05163(Human cytomegalovirus infection);05165(Human papillomavirus infection);05166(Human T-cell leukemia virus 1 infection);05167(Kaposi sarcoma-associated herpesvirus infect…	K06751	NA	major histocompatibility complex, class I, B [Source:HGNC Symbol;Acc:HGNC:4932]	protein_coding;retained_intron	15.9669	16.0128	14.0321	27.788	27.2838	24.1834	0.580553	-0.7845	1.90155e-07	6.12821e-06	down	no
ENSG00000204352	C9orf129	ENST00000648864;ENST00000649569	NA	NA	NA	NA	chromosome 9 open reading frame 129 [Source:HGNC Symbol;Acc:HGNC:31116]	processed_transcript;transcribed_unprocessed_pseudogene	1.37486	0.0001	1.38049	0.0001	0.0001	0.0001	9184.84	13.165	1.91195e-07	6.14815e-06	up	yes
ENSG00000170185	USP38	ENST00000307017;ENST00000510377;ENST00000511739	GO:0004197(cysteine-type endopeptidase activity);GO:0004843(thiol-dependent ubiquitin-specific protease activity);GO:0005634(nucleus);GO:0005829(cytosol);GO:0006508(proteolysis);GO:0006511(ubiquitin-dependent protein catabolic process);GO:0008233(peptidase activity);GO:0008234(cysteine-type peptidase activity);GO:0016579(protein deubiquitination);GO:0016787(hydrolase activity);GO:0036459(thiol-de…	NA	K11854	EC:3.4.19.12	ubiquitin specific peptidase 38 [Source:HGNC Symbol;Acc:HGNC:20067]	protein_coding;nonsense_mediated_decay	3.62563	3.71283	3.81679	1.73503	1.73366	1.96962	2.05123	1.03649	1.94845e-07	6.2442e-06	up	yes
ENSG00000275740	AC091959	ENST00000506502	GO:0003676(nucleic acid binding);GO:0003723(RNA binding);GO:0006397(mRNA processing);GO:0046872(metal ion binding)	NA	NA	NA	novel readthrough transcript	protein_coding	0.877878	1.19061	0.994717	0.118078	0.213736	0.306336	4.80014	2.26308	1.95038e-07	6.2442e-06	up	yes
ENSG00000185950	IRS2	ENST00000375856	GO:0000165(MAPK cascade);GO:0002053(positive regulation of mesenchymal cell proliferation);GO:0002903(negative regulation of B cell apoptotic process);GO:0005158(insulin receptor binding);GO:0005515(protein binding);GO:0005737(cytoplasm);GO:0005829(cytosol);GO:0005886(plasma membrane);GO:0006006(glucose metabolic process);GO:0007165(signal transduction);GO:0007411(axon guidance);GO:0007420(brain …	04022(cGMP-PKG signaling pathway);04068(FoxO signaling pathway);04140(Autophagy - animal);04152(AMPK signaling pathway);04211(Longevity regulating pathway);04213(Longevity regulating pathway - multiple species);04910(Insulin signaling pathway);04920(Adipocytokine signaling pathway);04923(Regulation of lipolysis in adipocytes);04930(Type II diabetes mellitus);04931(Insulin resistance);04932(Non-al…	K07187	NA	insulin receptor substrate 2 [Source:HGNC Symbol;Acc:HGNC:6126]	protein_coding	2.76729	3.58515	3.0657	1.35977	1.55369	1.42643	2.17013	1.11778	2.03531e-07	6.50186e-06	up	yes
ENSG00000101188	NTSR1	ENST00000370501;ENST00000482259	GO:0001659(temperature homeostasis);GO:0003085(negative regulation of systemic arterial blood pressure);GO:0003254(regulation of membrane depolarization);GO:0004930(G protein-coupled receptor activity);GO:0005515(protein binding);GO:0005737(cytoplasm);GO:0005739(mitochondrion);GO:0005783(endoplasmic reticulum);GO:0005794(Golgi apparatus);GO:0005886(plasma membrane);GO:0005887(integral component o…	04020(Calcium signaling pathway);04080(Neuroactive ligand-receptor interaction);04080(Neuroactive ligand-receptor interaction)	K04211	NA	neurotensin receptor 1 [Source:HGNC Symbol;Acc:HGNC:8039]	protein_coding;processed_transcript	13.9808	11.4462	11.9458	4.92358	5.79685	7.56042	2.04437	1.03166	2.13024e-07	6.78756e-06	up	yes
ENSG00000264522	OTUD7B	ENST00000581312;ENST00000619871;ENST00000417191	GO:0000122(negative regulation of transcription by RNA polymerase II);GO:0002250(adaptive immune response);GO:0002376(immune system process);GO:0002385(mucosal immune response);GO:0003677(DNA binding);GO:0004843(thiol-dependent ubiquitin-specific protease activity);GO:0005515(protein binding);GO:0005634(nucleus);GO:0005737(cytoplasm);GO:0005829(cytosol);GO:0006508(proteolysis);GO:0008233(peptidas…	NA	K11860	EC:3.4.19.12	OTU deubiquitinase 7B [Source:HGNC Symbol;Acc:HGNC:16683]	protein_coding;retained_intron	4.37015	4.70377	4.40936	2.5703	2.38796	2.45883	1.81786	0.862245	2.13404e-07	6.78756e-06	up	no
ENSG00000179119	SPTY2D1	ENST00000336349;ENST00000536336;ENST00000543776	GO:0001042(RNA polymerase I core binding);GO:0003677(DNA binding);GO:0005634(nucleus);GO:0005654(nucleoplasm);GO:0005730(nucleolus);GO:0006334(nucleosome assembly);GO:0006355(regulation of transcription, DNA-templated);GO:0010847(regulation of chromatin assembly);GO:0042393(histone binding);GO:0043486(histone exchange);GO:0043486(histone exchange)	NA	K15193	NA	SPT2 chromatin protein domain containing 1 [Source:HGNC Symbol;Acc:HGNC:26818]	protein_coding;retained_intron;processed_transcript	7.73724	7.46769	7.9283	4.35637	3.95799	4.10255	1.86304	0.897661	2.16139e-07	6.8458e-06	up	no
ENSG00000120437	ACAT2	ENST00000467951;ENST00000472052;ENST00000367048	GO:0003824(catalytic activity);GO:0003985(acetyl-CoA C-acetyltransferase activity);GO:0003988(acetyl-CoA C-acyltransferase activity);GO:0005515(protein binding);GO:0005654(nucleoplasm);GO:0005730(nucleolus);GO:0005737(cytoplasm);GO:0005739(mitochondrion);GO:0005829(cytosol);GO:0006629(lipid metabolic process);GO:0006631(fatty acid metabolic process);GO:0006635(fatty acid beta-oxidation);GO:000669…	00071(Fatty acid degradation);00072(Synthesis and degradation of ketone bodies);00280(Valine, leucine and isoleucine degradation);00310(Lysine degradation);00380(Tryptophan metabolism);00620(Pyruvate metabolism);00630(Glyoxylate and dicarboxylate metabolism);00640(Propanoate metabolism);00650(Butanoate metabolism);00900(Terpenoid backbone biosynthesis);04975(Fat digestion and absorption);04975(Fa…	NA	NA	acetyl-CoA acetyltransferase 2 [Source:HGNC Symbol;Acc:HGNC:94]	processed_transcript;protein_coding	38.1743	35.5418	35.5509	54.98	57.5846	62.8805	0.622799	-0.683161	2.16173e-07	6.8458e-06	down	no
ENSG00000138821	SLC39A8	ENST00000356736;ENST00000394833;ENST00000424970;ENST00000510255;ENST00000512657;ENST00000502903;ENST00000514000;ENST00000512337	GO:0005381(iron ion transmembrane transporter activity);GO:0005384(manganese ion transmembrane transporter activity);GO:0005385(zinc ion transmembrane transporter activity);GO:0005764(lysosome);GO:0005765(lysosomal membrane);GO:0005886(plasma membrane);GO:0005887(integral component of plasma membrane);GO:0006351(transcription, DNA-templated);GO:0006355(regulation of transcription, DNA-templated);…	04216(Ferroptosis);04216(Ferroptosis)	K14714	NA	solute carrier family 39 member 8 [Source:HGNC Symbol;Acc:HGNC:20862]	protein_coding;processed_transcript	0.231542	0.604422	0.289899	1.41506	1.4577	1.42377	0.26204	-1.93214	2.17008e-07	6.85737e-06	down	yes
ENSG00000196182	STK40	ENST00000373132;ENST00000373129;ENST00000482458;ENST00000373130;ENST00000359297;ENST00000460417;ENST00000460017;ENST00000473733	GO:0000166(nucleotide binding);GO:0003016(respiratory system process);GO:0004672(protein kinase activity);GO:0004674(protein serine/threonine kinase activity);GO:0005515(protein binding);GO:0005524(ATP binding);GO:0005634(nucleus);GO:0005654(nucleoplasm);GO:0005737(cytoplasm);GO:0005829(cytosol);GO:0005977(glycogen metabolic process);GO:0006468(protein phosphorylation);GO:0010468(regulation of ge…	NA	K16312	EC:2.7.11.1	serine/threonine kinase 40 [Source:HGNC Symbol;Acc:HGNC:21373]	protein_coding;processed_transcript	11.5285	10.6022	11.1959	18.8717	18.9382	16.729	0.61106	-0.710613	2.20712e-07	6.95936e-06	down	no
ENSG00000148484	RSU1	ENST00000345264;ENST00000377921;ENST00000602389;ENST00000464074;ENST00000377911	GO:0005515(protein binding);GO:0005829(cytosol);GO:0005925(focal adhesion);GO:0007165(signal transduction);GO:0010811(positive regulation of cell-substrate adhesion);GO:0043547(positive regulation of GTPase activity);GO:0070062(extracellular exosome);GO:0070062(extracellular exosome)	NA	NA	NA	Ras suppressor protein 1 [Source:HGNC Symbol;Acc:HGNC:10464]	protein_coding;processed_transcript	22.144	15.0822	23.3473	36.1558	37.6891	35.9691	0.551602	-0.858301	2.28007e-07	7.17387e-06	down	no
ENSG00000147905	ZCCHC7	ENST00000461038;ENST00000336755;ENST00000322831;ENST00000496099;ENST00000481507;ENST00000488607;ENST00000463625;ENST00000497924;ENST00000534928	GO:0003676(nucleic acid binding);GO:0003723(RNA binding);GO:0005515(protein binding);GO:0005634(nucleus);GO:0005730(nucleolus);GO:0005829(cytosol);GO:0008270(zinc ion binding);GO:0046872(metal ion binding);GO:0046872(metal ion binding)	03018(RNA degradation);03018(RNA degradation)	K12597	NA	zinc finger CCHC-type containing 7 [Source:HGNC Symbol;Acc:HGNC:26209]	processed_transcript;protein_coding	18.1483	18.5777	18.4006	10.4359	10.3877	11.1482	1.72423	0.785953	2.37195e-07	7.44691e-06	up	no
ENSG00000255529	POLR2M	ENST00000299638;ENST00000380557;ENST00000482852;ENST00000562260;ENST00000649091;ENST00000464308;ENST00000464277;ENST00000494490;ENST00000567643	GO:0003899(DNA-directed 5'-3' RNA polymerase activity);GO:0005634(nucleus);GO:0005635(nuclear envelope);GO:0005665(RNA polymerase II, core complex);GO:0016591(RNA polymerase II, holoenzyme);GO:0032774(RNA biosynthetic process);GO:0035556(intracellular signal transduction);GO:0043025(neuronal cell body);GO:0051685(maintenance of ER location);GO:0051685(maintenance of ER location)	NA	K21987	NA	RNA polymerase II subunit M [Source:HGNC Symbol;Acc:HGNC:14862]	protein_coding;nonsense_mediated_decay;processed_transcript	8.14436	7.8804	8.38885	4.47891	4.53365	4.47192	1.8105	0.856386	2.48013e-07	7.76984e-06	up	no
ENSG00000147853	AK3	ENST00000381809;ENST00000611749;ENST00000447596;ENST00000359883	GO:0000166(nucleotide binding);GO:0004017(adenylate kinase activity);GO:0005515(protein binding);GO:0005524(ATP binding);GO:0005525(GTP binding);GO:0005737(cytoplasm);GO:0005739(mitochondrion);GO:0005759(mitochondrial matrix);GO:0006139(nucleobase-containing compound metabolic process);GO:0006163(purine nucleotide metabolic process);GO:0006172(ADP biosynthetic process);GO:0007596(blood coagulatio…	00230(Purine metabolism);00230(Purine metabolism)	K00944	EC:2.7.4.10	adenylate kinase 3 [Source:HGNC Symbol;Acc:HGNC:17376]	protein_coding	12.7164	11.5029	11.7621	19.2084	21.0939	19.4869	0.601804	-0.732634	2.48788e-07	7.77743e-06	down	no
ENSG00000083635	NUFIP1	ENST00000379161	GO:0000492(box C/D snoRNP assembly);GO:0001650(fibrillar center);GO:0003676(nucleic acid binding);GO:0003677(DNA binding);GO:0003723(RNA binding);GO:0005515(protein binding);GO:0005634(nucleus);GO:0005654(nucleoplasm);GO:0005726(perichromatin fibrils);GO:0005730(nucleolus);GO:0006396(RNA processing);GO:0008023(transcription elongation factor complex);GO:0016363(nuclear matrix);GO:0022626(cytosoli…	NA	NA	NA	nuclear FMR1 interacting protein 1 [Source:HGNC Symbol;Acc:HGNC:8057]	protein_coding	14.5133	16.4722	15.8647	7.99827	9.28456	7.96102	1.85591	0.892124	2.55082e-07	7.95713e-06	up	no
ENSG00000083520	DIS3	ENST00000377767;ENST00000377780;ENST00000545453;ENST00000490646;ENST00000475871	GO:0000175(3'-5'-exoribonuclease activity);GO:0000176(nuclear exosome (RNase complex));GO:0000177(cytoplasmic exosome (RNase complex));GO:0000178(exosome (RNase complex));GO:0003723(RNA binding);GO:0004518(nuclease activity);GO:0004519(endonuclease activity);GO:0004527(exonuclease activity);GO:0004540(ribonuclease activity);GO:0005085(guanyl-nucleotide exchange factor activity);GO:0005515(protein…	03018(RNA degradation);03018(RNA degradation)	K12585	EC:3.1.13.-	DIS3 homolog, exosome endoribonuclease and 3'-5' exoribonuclease [Source:HGNC Symbol;Acc:HGNC:20604]	protein_coding;nonsense_mediated_decay;processed_transcript	15.9039	20.1845	19.582	10.2158	9.69817	12.2496	1.73085	0.791481	2.59431e-07	8.07556e-06	up	no
ENSG00000163428	LRRC58	ENST00000295628	GO:0005515(protein binding)	NA	NA	NA	leucine rich repeat containing 58 [Source:HGNC Symbol;Acc:HGNC:26968]	protein_coding	12.1738	12.6933	11.5317	7.57223	6.88112	7.54893	1.65432	0.726239	2.6045e-07	8.09001e-06	up	no
ENSG00000115761	NOL10	ENST00000538384;ENST00000345985;ENST00000381685;ENST00000431319;ENST00000473087	GO:0000462(maturation of SSU-rRNA from tricistronic rRNA transcript (SSU-rRNA, 5.8S rRNA, LSU-rRNA));GO:0003723(RNA binding);GO:0005515(protein binding);GO:0005634(nucleus);GO:0005730(nucleolus);GO:0032040(small-subunit processome);GO:0032040(small-subunit processome)	NA	K14788	NA	nucleolar protein 10 [Source:HGNC Symbol;Acc:HGNC:25862]	protein_coding;retained_intron	23.8888	24.9214	23.0634	14.5144	14.7328	14.1735	1.65528	0.727078	2.67777e-07	8.29685e-06	up	no
ENSG00000224081	SLC44A3-AS1	ENST00000452922;ENST00000424505;ENST00000435559;ENST00000634870;ENST00000635184;ENST00000635440;ENST00000634861;ENST00000635408;ENST00000414374;ENST00000532087;ENST00000432162;ENST00000418366;ENST00000421997;ENST00000424711;ENST00000422162;ENST00000456551;ENST00000442418;ENST00000634937;ENST00000634339	NA	NA	NA	NA	SLC44A3 antisense RNA 1 [Source:HGNC Symbol;Acc:HGNC:49057]	processed_transcript;transcribed_processed_pseudogene;retained_intron	0.0426181	0.0678275	0.0636512	0.235185	0.242029	0.283	0.22901	-2.12651	2.68245e-07	8.29685e-06	down	yes
ENSG00000159479	MED8	ENST00000372455;ENST00000372457;ENST00000290663;ENST00000473560;ENST00000460803	GO:0000978(RNA polymerase II cis-regulatory region sequence-specific DNA binding);GO:0003712(transcription coregulator activity);GO:0005515(protein binding);GO:0005634(nucleus);GO:0005654(nucleoplasm);GO:0006357(regulation of transcription by RNA polymerase II);GO:0006367(transcription initiation from RNA polymerase II promoter);GO:0016567(protein ubiquitination);GO:0016592(mediator complex);GO:0…	NA	K15129	NA	mediator complex subunit 8 [Source:HGNC Symbol;Acc:HGNC:19971]	protein_coding;retained_intron	23.8005	24.4936	23.3566	13.3175	13.671	13.9707	1.74932	0.806796	2.71562e-07	8.38166e-06	up	no
ENSG00000134014	ELP3	ENST00000523687;ENST00000380353;ENST00000537665;ENST00000256398;ENST00000521938;ENST00000523357;ENST00000524103;ENST00000521015;ENST00000517975;ENST00000518112;ENST00000520288;ENST00000520270;ENST00000520110;ENST00000520011;ENST00000521099;ENST00000523760;ENST00000522063;ENST00000521570;ENST00000519261	GO:0000049(tRNA binding);GO:0001764(neuron migration);GO:0002098(tRNA wobble uridine modification);GO:0002926(tRNA wobble base 5-methoxycarbonylmethyl-2-thiouridinylation);GO:0003723(RNA binding);GO:0003824(catalytic activity);GO:0005515(protein binding);GO:0005634(nucleus);GO:0005730(nucleolus);GO:0005737(cytoplasm);GO:0005829(cytosol);GO:0006357(regulation of transcription by RNA polymerase II)…	NA	K07739	EC:2.3.1.48	elongator acetyltransferase complex subunit 3 [Source:HGNC Symbol;Acc:HGNC:20696]	nonsense_mediated_decay;protein_coding;retained_intron;processed_transcript	10.611	10.4506	8.96968	4.91694	5.85044	5.16844	1.88451	0.914193	2.82353e-07	8.69634e-06	up	no
ENSG00000274718	AL136964	ENST00000622038	NA	NA	NA	NA	novel transcript	lncRNA	0.830348	0.570656	1.10316	2.65919	3.23397	2.42994	0.300869	-1.73279	2.83492e-07	8.71304e-06	down	yes
ENSG00000230844	ZNF674-AS1	ENST00000421685;ENST00000609887;ENST00000657382	NA	NA	NA	NA	ZNF674 antisense RNA 1 (head to head) [Source:HGNC Symbol;Acc:HGNC:44266]	lncRNA	2.70347	3.0981	2.82608	6.7963	6.88275	5.74143	0.444255	-1.17054	2.87328e-07	8.8124e-06	down	yes
ENSG00000153721	CNKSR3	ENST00000607772;ENST00000424998;ENST00000433165;ENST00000454664;ENST00000479339	GO:0005515(protein binding);GO:0005737(cytoplasm);GO:0005886(plasma membrane);GO:0009966(regulation of signal transduction);GO:0010765(positive regulation of sodium ion transport);GO:0016020(membrane);GO:0016324(apical plasma membrane);GO:0033137(negative regulation of peptidyl-serine phosphorylation);GO:0070373(negative regulation of ERK1 and ERK2 cascade);GO:2000651(positive regulation of sodiu…	NA	NA	NA	CNKSR family member 3 [Source:HGNC Symbol;Acc:HGNC:23034]	protein_coding;processed_transcript	0.793437	0.908249	0.943505	0.389037	0.384478	0.417315	2.2213	1.1514	2.8909e-07	8.84784e-06	up	yes
ENSG00000275700	AATF	ENST00000619387;ENST00000616062;ENST00000613840;ENST00000617141;ENST00000616392;ENST00000622432;ENST00000616434;ENST00000610798;ENST00000615319	GO:0003723(RNA binding);GO:0005515(protein binding);GO:0005634(nucleus);GO:0005654(nucleoplasm);GO:0005730(nucleolus);GO:0005737(cytoplasm);GO:0005794(Golgi apparatus);GO:0006357(regulation of transcription by RNA polymerase II);GO:0006974(cellular response to DNA damage stimulus);GO:0007346(regulation of mitotic cell cycle);GO:0019901(protein kinase binding);GO:0032929(negative regulation of sup…	NA	K14782	NA	apoptosis antagonizing transcription factor [Source:HGNC Symbol;Acc:HGNC:19235]	protein_coding;processed_transcript;nonsense_mediated_decay;retained_intron	35.7259	34.7417	35.2058	23.0604	21.3318	20.5213	1.62791	0.70302	2.89882e-07	8.85352e-06	up	no
ENSG00000174586	ZNF497	ENST00000595763;ENST00000311044;ENST00000425453	GO:0000976(transcription regulatory region sequence-specific DNA binding);GO:0003676(nucleic acid binding);GO:0003677(DNA binding);GO:0003700(DNA-binding transcription factor activity);GO:0005515(protein binding);GO:0005634(nucleus);GO:0005654(nucleoplasm);GO:0045944(positive regulation of transcription by RNA polymerase II);GO:0046872(metal ion binding);GO:0046872(metal ion binding)	NA	NA	NA	zinc finger protein 497 [Source:HGNC Symbol;Acc:HGNC:23714]	protein_coding	0.344895	0.0001	0.257945	0.0001	0.0001	0.0001	2009.8	10.9728	2.99239e-07	9.10604e-06	up	yes
ENSG00000152894	PTPRK	ENST00000368215;ENST00000392449;ENST00000368226;ENST00000525459;ENST00000531050;ENST00000490332;ENST00000415055;ENST00000532751;ENST00000434424;ENST00000415046;ENST00000368213;ENST00000368210;ENST00000524481;ENST00000429595;ENST00000368207;ENST00000498284;ENST00000531466;ENST00000532331;ENST00000524534;ENST00000368205;ENST00000495748;ENST00000368202	GO:0001750(photoreceptor outer segment);GO:0004721(phosphoprotein phosphatase activity);GO:0004725(protein tyrosine phosphatase activity);GO:0005001(transmembrane receptor protein tyrosine phosphatase activity);GO:0005515(protein binding);GO:0005886(plasma membrane);GO:0005887(integral component of plasma membrane);GO:0005911(cell-cell junction);GO:0005912(adherens junction);GO:0006470(protein de…	NA	K06776	EC:3.1.3.48	protein tyrosine phosphatase receptor type K [Source:HGNC Symbol;Acc:HGNC:9674]	protein_coding;nonsense_mediated_decay;processed_transcript;retained_intron	1.71678	1.76389	1.67947	3.31917	3.23634	3.52866	0.511708	-0.966608	2.99822e-07	9.10604e-06	down	no
ENSG00000136451	VEZF1	ENST00000258963;ENST00000581208;ENST00000584396;ENST00000583932	GO:0000977(RNA polymerase II regulatory region sequence-specific DNA binding);GO:0001228(DNA-binding transcription activator activity, RNA polymerase II-specific);GO:0001525(angiogenesis);GO:0001885(endothelial cell development);GO:0003676(nucleic acid binding);GO:0003677(DNA binding);GO:0005515(protein binding);GO:0005634(nucleus);GO:0005654(nucleoplasm);GO:0006357(regulation of transcription by…	NA	NA	NA	vascular endothelial zinc finger 1 [Source:HGNC Symbol;Acc:HGNC:12949]	protein_coding	14.9457	16.0227	20.3176	9.10526	8.93249	10.2055	1.81587	0.86066	3.00285e-07	9.10604e-06	up	no
ENSG00000114767	RRP9	ENST00000232888	GO:0003723(RNA binding);GO:0005515(protein binding);GO:0005634(nucleus);GO:0005654(nucleoplasm);GO:0005730(nucleolus);GO:0006364(rRNA processing);GO:0030515(snoRNA binding);GO:0031428(box C/D snoRNP complex);GO:0032040(small-subunit processome);GO:0034511(U3 snoRNA binding)	NA	K14793	NA	ribosomal RNA processing 9, U3 small nucleolar RNA binding protein [Source:HGNC Symbol;Acc:HGNC:16829]	protein_coding	46.5472	49.166	46.882	28.4848	25.6339	28.7489	1.72076	0.783046	3.00645e-07	9.10604e-06	up	no
ENSG00000159082	SYNJ1	ENST00000630077;ENST00000382491;ENST00000382499;ENST00000418301;ENST00000433931;ENST00000464778;ENST00000429236;ENST00000674308;ENST00000357345;ENST00000674351;ENST00000674204;ENST00000467445;ENST00000456084;ENST00000438952	GO:0003676(nucleic acid binding);GO:0003723(RNA binding);GO:0004438(phosphatidylinositol-3-phosphatase activity);GO:0004439(phosphatidylinositol-4,5-bisphosphate 5-phosphatase activity);GO:0005737(cytoplasm);GO:0005829(cytosol);GO:0005874(microtubule);GO:0006661(phosphatidylinositol biosynthetic process);GO:0006836(neurotransmitter transport);GO:0006897(endocytosis);GO:0007420(brain development);…	00562(Inositol phosphate metabolism);04070(Phosphatidylinositol signaling system);04070(Phosphatidylinositol signaling system)	K20279	EC:3.1.3.36	synaptojanin 1 [Source:HGNC Symbol;Acc:HGNC:11503]	protein_coding;processed_transcript;retained_intron	3.70552	3.57018	3.70864	1.60862	1.82602	1.95296	2.03882	1.02773	3.02911e-07	9.1557e-06	up	yes
ENSG00000114200	BCHE	ENST00000479451;ENST00000264381;ENST00000497011;ENST00000488954;ENST00000482958	GO:0001540(amyloid-beta binding);GO:0003824(catalytic activity);GO:0003990(acetylcholinesterase activity);GO:0004104(cholinesterase activity);GO:0005515(protein binding);GO:0005576(extracellular region);GO:0005615(extracellular space);GO:0005641(nuclear envelope lumen);GO:0005783(endoplasmic reticulum);GO:0005788(endoplasmic reticulum lumen);GO:0007584(response to nutrient);GO:0007612(learning);G…	NA	NA	NA	butyrylcholinesterase [Source:HGNC Symbol;Acc:HGNC:983]	protein_coding;nonsense_mediated_decay	0.783753	0.847489	1.13021	2.54273	2.54129	3.12966	0.336201	-1.5726	3.08343e-07	9.3006e-06	down	yes
ENSG00000150782	IL18	ENST00000524595;ENST00000533858;ENST00000525547;ENST00000280357;ENST00000534225;ENST00000528832	GO:0000165(MAPK cascade);GO:0001525(angiogenesis);GO:0005125(cytokine activity);GO:0005515(protein binding);GO:0005576(extracellular region);GO:0005615(extracellular space);GO:0005829(cytosol);GO:0006954(inflammatory response);GO:0006955(immune response);GO:0007165(signal transduction);GO:0007267(cell-cell signaling);GO:0008283(cell population proliferation);GO:0010628(positive regulation of gene…	04060(Cytokine-cytokine receptor interaction);04621(NOD-like receptor signaling pathway);04623(Cytosolic DNA-sensing pathway);05132(Salmonella infection);05134(Legionellosis);05143(African trypanosomiasis);05144(Malaria);05152(Tuberculosis);05164(Influenza A);05321(Inflammatory bowel disease (IBD));05323(Rheumatoid arthritis);05323(Rheumatoid arthritis)	K05482	NA	interleukin 18 [Source:HGNC Symbol;Acc:HGNC:5986]	protein_coding;processed_transcript;retained_intron	9.63563	9.72479	9.93773	15.4519	25.2378	18.5973	0.494175	-1.0169	3.11283e-07	9.36993e-06	down	yes
ENSG00000113658	SMAD5	ENST00000507118;ENST00000545279;ENST00000545620;ENST00000509297;ENST00000513418;ENST00000507245;ENST00000511116;ENST00000515005;ENST00000509962;ENST00000514777;ENST00000506223;ENST00000507637	GO:0000122(negative regulation of transcription by RNA polymerase II);GO:0000790(nuclear chromatin);GO:0000977(RNA polymerase II regulatory region sequence-specific DNA binding);GO:0000978(RNA polymerase II cis-regulatory region sequence-specific DNA binding);GO:0000981(DNA-binding transcription factor activity, RNA polymerase II-specific);GO:0001227(DNA-binding transcription repressor activity, …	04350(TGF-beta signaling pathway);04550(Signaling pathways regulating pluripotency of stem cells);04550(Signaling pathways regulating pluripotency of stem cells)	K16790	NA	SMAD family member 5 [Source:HGNC Symbol;Acc:HGNC:6771]	protein_coding;nonsense_mediated_decay;retained_intron;processed_transcript	10.5597	10.514	9.92576	5.08545	6.56853	6.37862	1.71908	0.781635	3.13285e-07	9.41079e-06	up	no
ENSG00000164402	SEPTIN8	ENST00000378706;ENST00000296873;ENST00000481794;ENST00000378701;ENST00000378719;ENST00000620483;ENST00000453480;ENST00000371478;ENST00000378699;ENST00000492490;ENST00000481030;ENST00000378721;ENST00000414594;ENST00000448933;ENST00000371493;ENST00000458488	GO:0000166(nucleotide binding);GO:0003924(GTPase activity);GO:0005515(protein binding);GO:0005525(GTP binding);GO:0005737(cytoplasm);GO:0005856(cytoskeleton);GO:0005940(septin ring);GO:0015630(microtubule cytoskeleton);GO:0016020(membrane);GO:0030054(cell junction);GO:0030424(axon);GO:0030672(synaptic vesicle membrane);GO:0031105(septin complex);GO:0031410(cytoplasmic vesicle);GO:0032153(cell div…	05100(Bacterial invasion of epithelial cells);05100(Bacterial invasion of epithelial cells)	K16939	NA	septin 8 [Source:HGNC Symbol;Acc:HGNC:16511]	protein_coding;retained_intron;processed_transcript	8.22791	7.63881	9.21968	13.65	12.8824	14.6004	0.609889	-0.713382	3.15782e-07	9.46633e-06	down	no
ENSG00000157379	DHRS1	ENST00000561273;ENST00000288111;ENST00000558340;ENST00000561137;ENST00000559483;ENST00000561281;ENST00000558114;ENST00000560991;ENST00000559084;ENST00000396813;ENST00000559088	GO:0005515(protein binding);GO:0005783(endoplasmic reticulum);GO:0016491(oxidoreductase activity);GO:0055114(oxidation-reduction process);GO:0055114(oxidation-reduction process)	NA	K11163	EC:1.1.-.-	dehydrogenase/reductase 1 [Source:HGNC Symbol;Acc:HGNC:16445]	retained_intron;protein_coding;nonsense_mediated_decay;processed_transcript	1.36428	1.19481	1.17453	4.02133	3.04389	2.4213	0.39357	-1.34531	3.17762e-07	9.50617e-06	down	yes
ENSG00000088205	DDX18	ENST00000476149;ENST00000263239;ENST00000489933;ENST00000415038;ENST00000461443;ENST00000474694	GO:0000166(nucleotide binding);GO:0000463(maturation of LSU-rRNA from tricistronic rRNA transcript (SSU-rRNA, 5.8S rRNA, LSU-rRNA));GO:0003676(nucleic acid binding);GO:0003723(RNA binding);GO:0003724(RNA helicase activity);GO:0004386(helicase activity);GO:0005515(protein binding);GO:0005524(ATP binding);GO:0005634(nucleus);GO:0005694(chromosome);GO:0005730(nucleolus);GO:0016020(membrane);GO:00167…	NA	K13179	EC:3.6.4.13	DEAD-box helicase 18 [Source:HGNC Symbol;Acc:HGNC:2741]	retained_intron;protein_coding;processed_transcript	20.4853	19.9709	18.6571	12.3787	12.272	11.7694	1.62309	0.698747	3.20002e-07	9.54646e-06	up	no
ENSG00000115816	CEBPZ	ENST00000234170;ENST00000446769;ENST00000489306	GO:0000978(RNA polymerase II cis-regulatory region sequence-specific DNA binding);GO:0000981(DNA-binding transcription factor activity, RNA polymerase II-specific);GO:0001228(DNA-binding transcription activator activity, RNA polymerase II-specific);GO:0003713(transcription coactivator activity);GO:0003723(RNA binding);GO:0005634(nucleus);GO:0042254(ribosome biogenesis);GO:0045944(positive regulat…	NA	K14832	NA	CCAAT enhancer binding protein zeta [Source:HGNC Symbol;Acc:HGNC:24218]	protein_coding;retained_intron	26.0275	28.4342	29.0945	17.9752	16.033	15.7523	1.67917	0.747745	3.20417e-07	9.54646e-06	up	no
ENSG00000170571	EMB	ENST00000303221;ENST00000505896;ENST00000514111;ENST00000506190;ENST00000508934	GO:0005515(protein binding);GO:0005886(plasma membrane);GO:0005887(integral component of plasma membrane);GO:0007155(cell adhesion);GO:0007156(homophilic cell adhesion via plasma membrane adhesion molecules);GO:0007411(axon guidance);GO:0016020(membrane);GO:0016021(integral component of membrane);GO:0030054(cell junction);GO:0030424(axon);GO:0035879(plasma membrane lactate transport);GO:0045202(s…	NA	NA	NA	embigin [Source:HGNC Symbol;Acc:HGNC:30465]	protein_coding;retained_intron;processed_transcript	3.81302	4.25006	4.11603	7.32529	8.00442	7.3173	0.53778	-0.894912	3.21313e-07	9.55367e-06	down	no
ENSG00000213625	LEPROT	ENST00000371065;ENST00000484243;ENST00000497874;ENST00000475108;ENST00000488747;ENST00000613538	GO:0000139(Golgi membrane);GO:0005102(signaling receptor binding);GO:0005515(protein binding);GO:0005768(endosome);GO:0005794(Golgi apparatus);GO:0010008(endosome membrane);GO:0016020(membrane);GO:0016021(integral component of membrane);GO:0032511(late endosome to vacuole transport via multivesicular body sorting pathway);GO:0046426(negative regulation of receptor signaling pathway via JAK-STAT);…	NA	NA	NA	leptin receptor overlapping transcript [Source:HGNC Symbol;Acc:HGNC:29477]	protein_coding;processed_transcript	1.65436	1.48478	1.49526	6.27173	3.09158	3.27716	0.366632	-1.4476	3.31535e-07	9.83756e-06	down	yes
ENSG00000121743	GJA3	ENST00000241125	GO:0005243(gap junction channel activity);GO:0005886(plasma membrane);GO:0005887(integral component of plasma membrane);GO:0005921(gap junction);GO:0005922(connexin complex);GO:0007154(cell communication);GO:0007267(cell-cell signaling);GO:0007601(visual perception);GO:0016020(membrane);GO:0016021(integral component of membrane);GO:0030054(cell junction);GO:0055077(gap junction hemi-channel activ…	NA	NA	NA	gap junction protein alpha 3 [Source:HGNC Symbol;Acc:HGNC:4277]	protein_coding	2.04595	1.87315	2.17827	0.782385	0.742927	0.773018	2.65295	1.4076	3.43331e-07	1.01669e-05	up	yes
ENSG00000164442	CITED2	ENST00000367651;ENST00000537332;ENST00000618718;ENST00000536159	GO:0000122(negative regulation of transcription by RNA polymerase II);GO:0000790(nuclear chromatin);GO:0001102(RNA polymerase II activating transcription factor binding);GO:0001568(blood vessel development);GO:0001570(vasculogenesis);GO:0001666(response to hypoxia);GO:0001701(in utero embryonic development);GO:0001829(trophectodermal cell differentiation);GO:0001841(neural tube formation);GO:0001…	04137(Mitophagy - animal);04137(Mitophagy - animal)	K21361	NA	Cbp/p300 interacting transactivator with Glu/Asp rich carboxy-terminal domain 2 [Source:HGNC Symbol;Acc:HGNC:1987]	protein_coding	35.2853	30.3968	29.6958	17.9879	18.9793	18.1611	1.73011	0.790861	3.46658e-07	1.02447e-05	up	no
ENSG00000088812	ATRN	ENST00000446916;ENST00000262919	GO:0005515(protein binding);GO:0005576(extracellular region);GO:0005604(basement membrane);GO:0005615(extracellular space);GO:0005737(cytoplasm);GO:0005886(plasma membrane);GO:0005887(integral component of plasma membrane);GO:0006954(inflammatory response);GO:0006979(response to oxidative stress);GO:0009887(animal organ morphogenesis);GO:0009888(tissue development);GO:0016020(membrane);GO:0016021…	NA	NA	NA	attractin [Source:HGNC Symbol;Acc:HGNC:885]	protein_coding	22.818	22.7656	21.6582	13.6181	13.8107	14.4745	1.60469	0.682294	3.60787e-07	1.06407e-05	up	no
ENSG00000075223	SEMA3C	ENST00000265361;ENST00000427167;ENST00000458729;ENST00000419255;ENST00000411788;ENST00000459652;ENST00000470581;ENST00000475955;ENST00000487621	GO:0001755(neural crest cell migration);GO:0001756(somitogenesis);GO:0001974(blood vessel remodeling);GO:0003148(outflow tract septum morphogenesis);GO:0003151(outflow tract morphogenesis);GO:0003215(cardiac right ventricle morphogenesis);GO:0003350(pulmonary myocardium development);GO:0005515(protein binding);GO:0005576(extracellular region);GO:0005615(extracellular space);GO:0005887(integral co…	04360(Axon guidance);04360(Axon guidance)	K06840	NA	semaphorin 3C [Source:HGNC Symbol;Acc:HGNC:10725]	protein_coding;nonsense_mediated_decay;processed_transcript	32.0575	34.0631	31.6772	20.1977	19.2717	21.2731	1.61004	0.687096	3.62869e-07	1.06805e-05	up	no
ENSG00000112312	GMNN	ENST00000230056;ENST00000356509;ENST00000378059;ENST00000468943;ENST00000378054;ENST00000476555;ENST00000620958	GO:0000082(G1/S transition of mitotic cell cycle);GO:0003682(chromatin binding);GO:0003714(transcription corepressor activity);GO:0005515(protein binding);GO:0005634(nucleus);GO:0005654(nucleoplasm);GO:0005737(cytoplasm);GO:0005829(cytosol);GO:0006275(regulation of DNA replication);GO:0007049(cell cycle);GO:0008156(negative regulation of DNA replication);GO:0009887(animal organ morphogenesis);GO:…	NA	K10749	NA	geminin DNA replication inhibitor [Source:HGNC Symbol;Acc:HGNC:17493]	protein_coding;retained_intron	11.1879	15.8375	13.3924	5.64716	6.78435	6.89011	2.09184	1.06477	3.63949e-07	1.06907e-05	up	yes
ENSG00000157483	MYO1E	ENST00000288235;ENST00000558182;ENST00000559489;ENST00000558571;ENST00000558814;ENST00000559269;ENST00000559412;ENST00000560642;ENST00000558646;ENST00000560749	GO:0000146(microfilament motor activity);GO:0000166(nucleotide binding);GO:0001570(vasculogenesis);GO:0001701(in utero embryonic development);GO:0001822(kidney development);GO:0003094(glomerular filtration);GO:0003774(motor activity);GO:0003779(actin binding);GO:0005515(protein binding);GO:0005516(calmodulin binding);GO:0005524(ATP binding);GO:0005737(cytoplasm);GO:0005856(cytoskeleton);GO:000588…	NA	K10356	NA	myosin IE [Source:HGNC Symbol;Acc:HGNC:7599]	protein_coding;processed_transcript;nonsense_mediated_decay;retained_intron	9.49256	9.2652	9.57681	14.8517	14.978	14.7945	0.63496	-0.655263	3.65592e-07	1.07174e-05	down	no
ENSG00000124783	SSR1	ENST00000474597;ENST00000462112;ENST00000244763;ENST00000489567;ENST00000479365;ENST00000397511;ENST00000475213;ENST00000479485;ENST00000483409;ENST00000488834;ENST00000650389	GO:0005515(protein binding);GO:0005783(endoplasmic reticulum);GO:0005789(endoplasmic reticulum membrane);GO:0006613(cotranslational protein targeting to membrane);GO:0008284(positive regulation of cell population proliferation);GO:0016020(membrane);GO:0016021(integral component of membrane);GO:0036498(IRE1-mediated unfolded protein response);GO:0036498(IRE1-mediated unfolded protein response)	04141(Protein processing in endoplasmic reticulum);04141(Protein processing in endoplasmic reticulum)	K13249	NA	signal sequence receptor subunit 1 [Source:HGNC Symbol;Acc:HGNC:11323]	protein_coding;processed_transcript	7.85969	7.87332	13.8516	3.88062	5.37789	4.34644	2.17455	1.12072	3.675e-07	1.07518e-05	up	yes
ENSG00000132326	PER2	ENST00000254657;ENST00000431832;ENST00000491417;ENST00000355768	GO:0000122(negative regulation of transcription by RNA polymerase II);GO:0000976(transcription regulatory region sequence-specific DNA binding);GO:0001222(transcription corepressor binding);GO:0002931(response to ischemia);GO:0003713(transcription coactivator activity);GO:0005515(protein binding);GO:0005634(nucleus);GO:0005730(nucleolus);GO:0005737(cytoplasm);GO:0005978(glycogen biosynthetic proc…	04710(Circadian rhythm);04713(Circadian entrainment);05202(Transcriptional misregulation in cancer);05221(Acute myeloid leukemia);05221(Acute myeloid leukemia)	K02633	NA	period circadian regulator 2 [Source:HGNC Symbol;Acc:HGNC:8846]	protein_coding;retained_intron;processed_transcript	2.83754	3.05349	2.75167	1.36669	1.35683	1.24536	2.17762	1.12275	3.72748e-07	1.08835e-05	up	yes
ENSG00000136271	DDX56	ENST00000446987;ENST00000485367;ENST00000421223;ENST00000433257;ENST00000448192;ENST00000258772;ENST00000473924;ENST00000415758;ENST00000431640;ENST00000479440;ENST00000467318;ENST00000479602	GO:0000166(nucleotide binding);GO:0003676(nucleic acid binding);GO:0003723(RNA binding);GO:0003724(RNA helicase activity);GO:0004386(helicase activity);GO:0005515(protein binding);GO:0005524(ATP binding);GO:0005634(nucleus);GO:0005730(nucleolus);GO:0006364(rRNA processing);GO:0010976(positive regulation of neuron projection development);GO:0016020(membrane);GO:0016787(hydrolase activity);GO:00422…	NA	K14810	EC:3.6.4.13	DEAD-box helicase 56 [Source:HGNC Symbol;Acc:HGNC:18193]	nonsense_mediated_decay;processed_transcript;protein_coding;retained_intron	22.5207	23.6821	22.0009	14.0505	13.4014	14.1427	1.63973	0.713457	3.78353e-07	1.10251e-05	up	no
ENSG00000100911	PSME2	ENST00000560410;ENST00000559493;ENST00000615264;ENST00000558273;ENST00000559056;ENST00000560370;ENST00000558931;ENST00000216802;ENST00000559453;ENST00000471700;ENST00000560788;ENST00000559042;ENST00000560592;ENST00000559613;ENST00000559359;ENST00000561103;ENST00000630027;ENST00000559005	GO:0000165(MAPK cascade);GO:0000209(protein polyubiquitination);GO:0000502(proteasome complex);GO:0002223(stimulatory C-type lectin receptor signaling pathway);GO:0002479(antigen processing and presentation of exogenous peptide antigen via MHC class I, TAP-dependent);GO:0005515(protein binding);GO:0005654(nucleoplasm);GO:0005737(cytoplasm);GO:0005829(cytosol);GO:0006521(regulation of cellular ami…	03050(Proteasome);04612(Antigen processing and presentation);04612(Antigen processing and presentation)	NA	NA	proteasome activator subunit 2 [Source:HGNC Symbol;Acc:HGNC:9569]	protein_coding;retained_intron;nonsense_mediated_decay;processed_transcript	18.3588	17.5157	19.7906	35.0932	30.8033	27.1476	0.598266	-0.741142	3.85244e-07	1.12035e-05	down	no
ENSG00000006282	SPATA20	ENST00000503127;ENST00000634597;ENST00000006658;ENST00000635113;ENST00000515619;ENST00000619622;ENST00000503063;ENST00000356488;ENST00000512416;ENST00000504271;ENST00000512181;ENST00000505085;ENST00000505559;ENST00000508528;ENST00000511347;ENST00000505336;ENST00000515526;ENST00000504265;ENST00000508598;ENST00000511845;ENST00000513618;ENST00000504334;ENST00000510917;ENST00000511605;ENST00000502911…	GO:0003824(catalytic activity);GO:0005576(extracellular region);GO:0007275(multicellular organism development);GO:0007283(spermatogenesis);GO:0030154(cell differentiation);GO:0030154(cell differentiation)	NA	NA	NA	spermatogenesis associated 20 [Source:HGNC Symbol;Acc:HGNC:26125]	nonsense_mediated_decay;protein_coding;retained_intron	5.6292	5.21542	5.05351	9.32195	9.55275	9.37933	0.562685	-0.8296	3.99277e-07	1.15886e-05	down	no
ENSG00000114988	LMAN2L	ENST00000264963;ENST00000434524;ENST00000377079;ENST00000446780;ENST00000434865;ENST00000474494;ENST00000440610;ENST00000449221;ENST00000480869	GO:0000139(Golgi membrane);GO:0005515(protein binding);GO:0005537(mannose binding);GO:0005783(endoplasmic reticulum);GO:0005789(endoplasmic reticulum membrane);GO:0005793(endoplasmic reticulum-Golgi intermediate compartment);GO:0005794(Golgi apparatus);GO:0006457(protein folding);GO:0006888(endoplasmic reticulum to Golgi vesicle-mediated transport);GO:0007029(endoplasmic reticulum organization);G…	NA	K10083	NA	lectin, mannose binding 2 like [Source:HGNC Symbol;Acc:HGNC:19263]	protein_coding;nonsense_mediated_decay;retained_intron	9.15411	7.70161	7.44303	3.52671	4.09378	3.52147	2.18083	1.12488	4.04036e-07	1.17034e-05	up	yes
ENSG00000131941	RHPN2	ENST00000254260;ENST00000588683;ENST00000591502;ENST00000592247;ENST00000588388;ENST00000544458;ENST00000585641	GO:0005515(protein binding);GO:0005737(cytoplasm);GO:0005829(cytosol);GO:0007165(signal transduction);GO:0048471(perinuclear region of cytoplasm);GO:0048471(perinuclear region of cytoplasm)	NA	NA	NA	rhophilin Rho GTPase binding protein 2 [Source:HGNC Symbol;Acc:HGNC:19974]	protein_coding;processed_transcript;retained_intron;nonsense_mediated_decay	4.28557	4.40138	4.03908	1.84441	1.70808	2.24491	2.19513	1.13431	4.27084e-07	1.23465e-05	up	yes
ENSG00000188766	SPRED3	ENST00000338502;ENST00000590962;ENST00000587947;ENST00000586301;ENST00000586958;ENST00000587564;ENST00000587013	GO:0000188(inactivation of MAPK activity);GO:0005886(plasma membrane);GO:0007275(multicellular organism development);GO:0009966(regulation of signal transduction);GO:0010719(negative regulation of epithelial to mesenchymal transition);GO:0010801(negative regulation of peptidyl-threonine phosphorylation);GO:0016020(membrane);GO:0019901(protein kinase binding);GO:0030512(negative regulation of tran…	NA	K04703	NA	sprouty related EVH1 domain containing 3 [Source:HGNC Symbol;Acc:HGNC:31041]	protein_coding;retained_intron;nonsense_mediated_decay;processed_transcript	0.208852	0.275325	0.370584	1.38224	1.16008	0.706278	0.263117	-1.92623	4.41212e-07	1.27297e-05	down	yes
ENSG00000267698	AC002116	ENST00000586962	NA	NA	NA	NA	uncharacterized LOC101927572 [Source:NCBI gene (formerly Entrezgene);Acc:101927572]	lncRNA	1.31859	1.215	2.00876	5.24217	5.78524	5.88211	0.268627	-1.89633	4.51409e-07	1.29938e-05	down	yes
ENSG00000025796	SEC63	ENST00000466419;ENST00000369002;ENST00000459782;ENST00000446496;ENST00000484803;ENST00000460009;ENST00000465210;ENST00000489455;ENST00000429168;ENST00000473746	GO:0001889(liver development);GO:0003723(RNA binding);GO:0005515(protein binding);GO:0005783(endoplasmic reticulum);GO:0005789(endoplasmic reticulum membrane);GO:0005829(cytosol);GO:0006612(protein targeting to membrane);GO:0006614(SRP-dependent cotranslational protein targeting to membrane);GO:0006620(posttranslational protein targeting to endoplasmic reticulum membrane);GO:0006807(nitrogen comp…	03060(Protein export);04141(Protein processing in endoplasmic reticulum);04141(Protein processing in endoplasmic reticulum)	K09540	NA	SEC63 homolog, protein translocation regulator [Source:HGNC Symbol;Acc:HGNC:21082]	retained_intron;protein_coding;nonsense_mediated_decay;processed_transcript	16.8466	17.7696	17.9633	11.1397	11.0338	10.4725	1.6106	0.687596	4.52143e-07	1.29938e-05	up	no
ENSG00000139278	GLIPR1	ENST00000536703;ENST00000456650;ENST00000266659;ENST00000550491	GO:0005576(extracellular region);GO:0005615(extracellular space);GO:0005886(plasma membrane);GO:0016020(membrane);GO:0016021(integral component of membrane);GO:0019216(regulation of lipid metabolic process);GO:0035577(azurophil granule membrane);GO:0043312(neutrophil degranulation);GO:0043312(neutrophil degranulation)	NA	NA	NA	GLI pathogenesis related 1 [Source:HGNC Symbol;Acc:HGNC:17001]	nonsense_mediated_decay;protein_coding	22.0349	22.9046	22.9252	35.0119	35.9086	34.8456	0.64165	-0.640143	4.62273e-07	1.32588e-05	down	no
ENSG00000130783	CCDC62	ENST00000539171;ENST00000341952;ENST00000392441;ENST00000537566;ENST00000253079;ENST00000392440	GO:0001835(blastocyst hatching);GO:0005515(protein binding);GO:0005634(nucleus);GO:0005654(nucleoplasm);GO:0005737(cytoplasm);GO:0005886(plasma membrane);GO:0030331(estrogen receptor binding);GO:0030374(nuclear receptor transcription coactivator activity);GO:0045944(positive regulation of transcription by RNA polymerase II);GO:0071392(cellular response to estradiol stimulus);GO:0071392(cellular r…	NA	NA	NA	coiled-coil domain containing 62 [Source:HGNC Symbol;Acc:HGNC:30723]	protein_coding;nonsense_mediated_decay	0.182586	0.205062	0.214253	0.0269804	0.010973	0.0461934	7.15299	2.83855	4.64042e-07	1.32766e-05	up	yes
ENSG00000111540	RAB5B	ENST00000549505;ENST00000360299;ENST00000448789;ENST00000549034;ENST00000553116;ENST00000549915;ENST00000546810;ENST00000551459;ENST00000548068;ENST00000550283;ENST00000628569	GO:0000166(nucleotide binding);GO:0003924(GTPase activity);GO:0005515(protein binding);GO:0005525(GTP binding);GO:0005622(intracellular);GO:0005768(endosome);GO:0005769(early endosome);GO:0005886(plasma membrane);GO:0006886(intracellular protein transport);GO:0006897(endocytosis);GO:0007032(endosome organization);GO:0012505(endomembrane system);GO:0015031(protein transport);GO:0016020(membrane);G…	04014(Ras signaling pathway);04144(Endocytosis);04145(Phagosome);04962(Vasopressin-regulated water reabsorption);05146(Amoebiasis);05152(Tuberculosis);05152(Tuberculosis)	K07888	NA	RAB5B, member RAS oncogene family [Source:HGNC Symbol;Acc:HGNC:9784]	nonsense_mediated_decay;protein_coding;retained_intron	1.83361	1.67307	1.42598	17.7576	2.12946	7.96149	0.177124	-2.49717	4.64712e-07	1.32766e-05	down	yes
ENSG00000168710	AHCYL1	ENST00000369799;ENST00000359172;ENST00000475081;ENST00000481423;ENST00000469401;ENST00000393614	GO:0003723(RNA binding);GO:0004013(adenosylhomocysteinase activity);GO:0005515(protein binding);GO:0005737(cytoplasm);GO:0005783(endoplasmic reticulum);GO:0005789(endoplasmic reticulum membrane);GO:0005829(cytosol);GO:0005886(plasma membrane);GO:0006378(mRNA polyadenylation);GO:0006611(protein export from nucleus);GO:0006730(one-carbon metabolic process);GO:0006915(apoptotic process);GO:0010765(p…	00270(Cysteine and methionine metabolism);00270(Cysteine and methionine metabolism)	K01251	EC:3.3.1.1	adenosylhomocysteinase like 1 [Source:HGNC Symbol;Acc:HGNC:344]	protein_coding;processed_transcript	23.9914	23.4626	23.2453	36.0492	36.0207	38.467	0.639599	-0.644761	4.66544e-07	1.33029e-05	down	no
ENSG00000102753	KPNA3	ENST00000261667;ENST00000436760	GO:0005515(protein binding);GO:0005634(nucleus);GO:0005643(nuclear pore);GO:0005654(nucleoplasm);GO:0005737(cytoplasm);GO:0005829(cytosol);GO:0006606(protein import into nucleus);GO:0006607(NLS-bearing protein import into nucleus);GO:0008022(protein C-terminus binding);GO:0008139(nuclear localization sequence binding);GO:0015031(protein transport);GO:0016032(viral process);GO:0019054(modulation b…	NA	NA	NA	karyopherin subunit alpha 3 [Source:HGNC Symbol;Acc:HGNC:6396]	protein_coding	45.1191	45.8499	43.4205	28.1449	27.4953	28.5359	1.59653	0.674939	4.72547e-07	1.34478e-05	up	no
ENSG00000104081	BMF	ENST00000354670;ENST00000561282;ENST00000558057;ENST00000557870;ENST00000559701;ENST00000561360;ENST00000431415;ENST00000558774;ENST00000560430;ENST00000397573	GO:0001669(acrosomal vesicle);GO:0001844(protein insertion into mitochondrial membrane involved in apoptotic signaling pathway);GO:0005515(protein binding);GO:0005741(mitochondrial outer membrane);GO:0005829(cytosol);GO:0005886(plasma membrane);GO:0006915(apoptotic process);GO:0010507(negative regulation of autophagy);GO:0016459(myosin complex);GO:0031334(positive regulation of protein-containing…	05206(MicroRNAs in cancer);05206(MicroRNAs in cancer)	K17460	NA	Bcl2 modifying factor [Source:HGNC Symbol;Acc:HGNC:24132]	protein_coding;processed_transcript	0.176312	0.0883522	0.0999543	0.659068	0.604516	0.425839	0.215825	-2.21207	4.76568e-07	1.35358e-05	down	yes
ENSG00000183283	DAZAP2	ENST00000549732;ENST00000549555;ENST00000552459;ENST00000449723;ENST00000412716;ENST00000549041;ENST00000439799;ENST00000604900;ENST00000425012;ENST00000551919;ENST00000551313;ENST00000436900;ENST00000552173;ENST00000549497;ENST00000551534	GO:0005515(protein binding);GO:0005634(nucleus);GO:0005737(cytoplasm);GO:0016607(nuclear speck);GO:0030971(receptor tyrosine kinase binding);GO:0031435(mitogen-activated protein kinase kinase kinase binding);GO:0032991(protein-containing complex);GO:0042802(identical protein binding);GO:0043539(protein serine/threonine kinase activator activity);GO:0050699(WW domain binding);GO:0071902(positive r…	NA	NA	NA	DAZ associated protein 2 [Source:HGNC Symbol;Acc:HGNC:2684]	protein_coding;retained_intron;processed_transcript;nonsense_mediated_decay	28.3308	26.5688	29.0752	14.9953	19.3557	14.567	1.71664	0.77959	4.83573e-07	1.36966e-05	up	no
ENSG00000151376	ME3	ENST00000543262;ENST00000526504;ENST00000530520;ENST00000534638;ENST00000524826;ENST00000323418;ENST00000393324;ENST00000530335;ENST00000532471;ENST00000526834;ENST00000526944;ENST00000525957	GO:0004470(malic enzyme activity);GO:0004471(malate dehydrogenase (decarboxylating) (NAD+) activity);GO:0004473(malate dehydrogenase (decarboxylating) (NADP+) activity);GO:0005739(mitochondrion);GO:0005759(mitochondrial matrix);GO:0006090(pyruvate metabolic process);GO:0006099(tricarboxylic acid cycle);GO:0006108(malate metabolic process);GO:0008948(oxaloacetate decarboxylase activity);GO:0009060…	00620(Pyruvate metabolism);00620(Pyruvate metabolism)	K00029	EC:1.1.1.40	malic enzyme 3 [Source:HGNC Symbol;Acc:HGNC:6985]	protein_coding;nonsense_mediated_decay;retained_intron;processed_transcript	7.12712	7.34503	7.34947	13.0235	12.8532	12.5637	0.567673	-0.816867	4.84104e-07	1.36966e-05	down	no
ENSG00000079215	SLC1A3	ENST00000265113;ENST00000512374;ENST00000513903;ENST00000381918;ENST00000514563;ENST00000513646;ENST00000612708;ENST00000416645;ENST00000504121;ENST00000505376;ENST00000509272;ENST00000505202;ENST00000506178;ENST00000502864;ENST00000506725;ENST00000613445	GO:0001504(neurotransmitter uptake);GO:0005313(L-glutamate transmembrane transporter activity);GO:0005314(high-affinity glutamate transmembrane transporter activity);GO:0005515(protein binding);GO:0005886(plasma membrane);GO:0005887(integral component of plasma membrane);GO:0006811(ion transport);GO:0006865(amino acid transport);GO:0007268(chemical synaptic transmission);GO:0007605(sensory percep…	04721(Synaptic vesicle cycle);04724(Glutamatergic synapse);04724(Glutamatergic synapse)	NA	NA	solute carrier family 1 member 3 [Source:HGNC Symbol;Acc:HGNC:10941]	protein_coding;retained_intron;processed_transcript	1.22744	1.35664	1.50224	0.532329	0.428247	0.468438	2.85954	1.51578	4.88188e-07	1.37854e-05	up	yes
ENSG00000151014	NOCT	ENST00000280614;ENST00000515616;ENST00000630479	GO:0000175(3'-5'-exoribonuclease activity);GO:0000290(deadenylation-dependent decapping of nuclear-transcribed mRNA);GO:0000932(P-body);GO:0003723(RNA binding);GO:0003729(mRNA binding);GO:0004535(poly(A)-specific ribonuclease activity);GO:0005634(nucleus);GO:0005654(nucleoplasm);GO:0005737(cytoplasm);GO:0005739(mitochondrion);GO:0006366(transcription by RNA polymerase II);GO:0006739(NADP metaboli…	NA	K18764	EC:3.1.13.4	nocturnin [Source:HGNC Symbol;Acc:HGNC:14254]	protein_coding;retained_intron;nonsense_mediated_decay	11.4525	12.3157	11.062	5.42834	6.03009	5.89993	2.00653	1.0047	4.91303e-07	1.38466e-05	up	yes
ENSG00000133466	C1QTNF6	ENST00000337843;ENST00000493023;ENST00000470655;ENST00000397110;ENST00000467564;ENST00000497071;ENST00000434784	GO:0005515(protein binding);GO:0005576(extracellular region);GO:0005581(collagen trimer);GO:0005615(extracellular space);GO:0016020(membrane);GO:0016021(integral component of membrane);GO:0032991(protein-containing complex);GO:0042802(identical protein binding);GO:0042802(identical protein binding)	NA	K19470	NA	C1q and TNF related 6 [Source:HGNC Symbol;Acc:HGNC:14343]	protein_coding;retained_intron;processed_transcript	0.461848	0.499391	0.565011	1.32837	1.27166	1.4507	0.376784	-1.40819	4.96259e-07	1.39531e-05	down	yes
ENSG00000243725	TTC4	ENST00000486621;ENST00000371281;ENST00000486091;ENST00000371284	GO:0002376(immune system process);GO:0005515(protein binding);GO:0005634(nucleus);GO:0005654(nucleoplasm);GO:0005737(cytoplasm);GO:0045087(innate immune response);GO:0051607(defense response to virus);GO:0051607(defense response to virus)	NA	NA	NA	tetratricopeptide repeat domain 4 [Source:HGNC Symbol;Acc:HGNC:12394]	retained_intron;protein_coding;processed_transcript	18.6293	22.4482	18.1139	10.4657	11.6707	11.0842	1.78177	0.833311	4.96995e-07	1.39531e-05	up	no
ENSG00000169740	ZNF32	ENST00000374433;ENST00000395797;ENST00000485351	GO:0003676(nucleic acid binding);GO:0003677(DNA binding);GO:0005515(protein binding);GO:0005634(nucleus);GO:0046872(metal ion binding);GO:1990837(sequence-specific double-stranded DNA binding);GO:1990837(sequence-specific double-stranded DNA binding)	NA	NA	NA	zinc finger protein 32 [Source:HGNC Symbol;Acc:HGNC:13095]	protein_coding;processed_transcript	16.876	16.6086	15.7737	8.29293	7.49632	8.04648	2.06658	1.04724	5.10665e-07	1.43094e-05	up	yes
ENSG00000117000	RLF	ENST00000372771	GO:0001228(DNA-binding transcription activator activity, RNA polymerase II-specific);GO:0003676(nucleic acid binding);GO:0003677(DNA binding);GO:0005515(protein binding);GO:0005634(nucleus);GO:0006355(regulation of transcription, DNA-templated);GO:0006357(regulation of transcription by RNA polymerase II);GO:0008270(zinc ion binding);GO:0015074(DNA integration);GO:0044030(regulation of DNA methyla…	NA	NA	NA	RLF zinc finger [Source:HGNC Symbol;Acc:HGNC:10025]	protein_coding	15.1236	14.8015	14.8944	8.70556	9.00221	9.74655	1.63251	0.707093	5.18867e-07	1.45114e-05	up	no
ENSG00000163738	MTHFD2L	ENST00000461101;ENST00000395759;ENST00000484725;ENST00000475291;ENST00000423607;ENST00000433372;ENST00000492183;ENST00000429519;ENST00000325278;ENST00000461856;ENST00000490698;ENST00000429335;ENST00000359107;ENST00000490128;ENST00000465255	GO:0000105(histidine biosynthetic process);GO:0003824(catalytic activity);GO:0004477(methenyltetrahydrofolate cyclohydrolase activity);GO:0004487(methylenetetrahydrofolate dehydrogenase (NAD+) activity);GO:0004488(methylenetetrahydrofolate dehydrogenase (NADP+) activity);GO:0005739(mitochondrion);GO:0005743(mitochondrial inner membrane);GO:0005759(mitochondrial matrix);GO:0006164(purine nucleotid…	00670(One carbon pool by folate);00670(One carbon pool by folate)	K13403	3.5.4.9;EC:1.5.1.15	methylenetetrahydrofolate dehydrogenase (NADP+ dependent) 2 like [Source:HGNC Symbol;Acc:HGNC:31865]	processed_transcript;protein_coding;retained_intron;nonsense_mediated_decay	0.780308	0.734013	0.675579	1.69236	1.54034	1.59999	0.453143	-1.14196	5.21505e-07	1.45573e-05	down	yes
ENSG00000273812	BX640514	ENST00000661583;ENST00000617730;ENST00000650706	NA	NA	NA	NA	novel transcript	lncRNA	2.81666	2.23649	1.98489	0.627179	0.427595	0.878539	3.6404	1.8641	5.38233e-07	1.49955e-05	up	yes
ENSG00000162980	ARL5A	ENST00000295087;ENST00000446896;ENST00000428992;ENST00000487723;ENST00000495604;ENST00000487818;ENST00000458140	GO:0000166(nucleotide binding);GO:0005525(GTP binding);GO:0005737(cytoplasm);GO:0005802(trans-Golgi network);GO:0006886(intracellular protein transport);GO:0016192(vesicle-mediated transport);GO:1903292(protein localization to Golgi membrane);GO:1903292(protein localization to Golgi membrane)	NA	K07949	NA	ADP ribosylation factor like GTPase 5A [Source:HGNC Symbol;Acc:HGNC:696]	protein_coding;nonsense_mediated_decay;processed_transcript	5.30715	5.43212	4.91908	2.35995	2.90626	2.79685	1.94198	0.957531	5.43744e-07	1.51202e-05	up	no
[truncated: 60,087 more rows]
